# Supplementary material for: Exploring the potential role of GyrA inhibiting quinoline analog: an in silico study
Source: Sci Rep. 2025 Jul 2;15:23136. doi: 10.1038/s41598-025-04409-2 (PMC12216884; doi:10.1038/s41598-025-04409-2)
Supplement: Supplementary file 1 — Supplementary Material 1 [file 41598_2025_4409_MOESM1_ESM.xlsx]

## Sheet: 1.1_All residues
Sequence	Residue No.	WT	T83I	D87G	D87N	D87Y	T83I_D87N
M	1	0.749	0.749	0.749	0.749	0.749	0.749
G	2	0.749	0.749	0.749	0.749	0.749	0.749
E	3	0.77	0.77	0.77	0.77	0.77	0.77
L	4	0.793	0.793	0.793	0.793	0.793	0.793
A	5	0.828	0.828	0.828	0.828	0.828	0.828
K	6	0.856	0.856	0.856	0.856	0.856	0.856
E	7	0.864	0.864	0.864	0.864	0.864	0.864
I	8	0.865	0.865	0.865	0.865	0.865	0.865
L	9	0.867	0.867	0.867	0.867	0.867	0.867
P	10	0.853	0.853	0.853	0.853	0.853	0.853
V	11	0.843	0.843	0.843	0.843	0.843	0.843
N	12	0.839	0.839	0.839	0.839	0.839	0.839
I	13	0.847	0.847	0.847	0.847	0.847	0.847
E	14	0.859	0.859	0.859	0.859	0.859	0.859
D	15	0.869	0.869	0.869	0.869	0.869	0.869
E	16	0.855	0.855	0.855	0.855	0.855	0.855
L	17	0.843	0.843	0.843	0.843	0.843	0.843
K	18	0.832	0.832	0.832	0.832	0.832	0.832
Q	19	0.841	0.841	0.841	0.841	0.841	0.841
S	20	0.845	0.845	0.845	0.845	0.845	0.845
Y	21	0.858	0.858	0.858	0.858	0.858	0.858
L	22	0.877	0.877	0.877	0.877	0.877	0.877
D	23	0.898	0.898	0.898	0.898	0.898	0.898
Y	24	0.885	0.885	0.885	0.885	0.885	0.885
A	25	0.875	0.875	0.875	0.875	0.875	0.875
M	26	0.874	0.874	0.874	0.874	0.874	0.874
S	27	0.87	0.87	0.87	0.87	0.87	0.87
V	28	0.87	0.87	0.87	0.87	0.87	0.87
I	29	0.859	0.859	0.859	0.859	0.859	0.859
V	30	0.846	0.846	0.846	0.846	0.846	0.846
G	31	0.822	0.822	0.822	0.822	0.822	0.822
R	32	0.803	0.803	0.803	0.803	0.803	0.803
A	33	0.781	0.781	0.781	0.781	0.781	0.781
L	34	0.782	0.782	0.782	0.782	0.782	0.782
P	35	0.775	0.775	0.775	0.775	0.775	0.775
D	36	0.771	0.771	0.771	0.771	0.771	0.771
A	37	0.757	0.757	0.757	0.757	0.757	0.757
R	38	0.751	0.751	0.751	0.751	0.751	0.751
D	39	0.724	0.724	0.724	0.724	0.724	0.724
G	40	0.71	0.71	0.71	0.71	0.71	0.71
L	41	0.718	0.718	0.718	0.718	0.718	0.718
K	42	0.756	0.756	0.756	0.756	0.756	0.756
P	43	0.785	0.785	0.785	0.785	0.785	0.785
V	44	0.834	0.834	0.834	0.834	0.834	0.834
H	45	0.875	0.875	0.875	0.875	0.875	0.875
R	46	0.893	0.893	0.893	0.893	0.893	0.893
R	47	0.887	0.887	0.887	0.887	0.887	0.887
V	48	0.891	0.891	0.891	0.891	0.891	0.891
L	49	0.892	0.892	0.892	0.892	0.892	0.892
Y	50	0.883	0.883	0.883	0.883	0.883	0.883
A	51	0.856	0.856	0.856	0.856	0.856	0.856
M	52	0.837	0.837	0.837	0.837	0.837	0.837
S	53	0.809	0.809	0.809	0.809	0.809	0.809
E	54	0.753	0.753	0.753	0.753	0.753	0.753
L	55	0.724	0.724	0.724	0.724	0.724	0.724
G	56	0.716	0.716	0.716	0.716	0.716	0.716
N	57	0.723	0.723	0.723	0.723	0.723	0.723
D	58	0.744	0.744	0.744	0.744	0.744	0.744
W	59	0.767	0.767	0.767	0.767	0.767	0.767
N	60	0.781	0.781	0.781	0.781	0.781	0.781
K	61	0.798	0.798	0.798	0.798	0.798	0.798
P	62	0.794	0.794	0.794	0.794	0.794	0.794
Y	63	0.798	0.798	0.798	0.798	0.798	0.798
K	64	0.799	0.799	0.799	0.799	0.799	0.799
K	65	0.799	0.799	0.799	0.799	0.799	0.799
S	66	0.793	0.793	0.793	0.793	0.793	0.793
A	67	0.792	0.792	0.792	0.792	0.792	0.792
R	68	0.793	0.793	0.793	0.793	0.793	0.793
V	69	0.79	0.79	0.79	0.79	0.79	0.79
V	70	0.782	0.782	0.782	0.782	0.782	0.782
G	71	0.792	0.792	0.792	0.792	0.792	0.792
D	72	0.799	0.799	0.799	0.799	0.799	0.799
V	73	0.771	0.771	0.771	0.771	0.771	0.771
I	74	0.734	0.734	0.734	0.734	0.734	0.734
G	75	0.714	0.714	0.714	0.714	0.714	0.714
K	76	0.708	0.708	0.708	0.708	0.708	0.708
Y	77	0.714	0.714	0.714	0.714	0.714	0.714
H	78	0.73	0.73	0.73	0.73	0.73	0.73
P	79	0.72	0.72	0.72	0.72	0.72	0.72
H	80	0.744	0.744	0.744	0.744	0.744	0.744
G	81	0.749	0.749	0.749	0.749	0.749	0.749
D	82	0.781	0.781	0.781	0.781	0.781	0.781
T	83	0.802	0.848	0.802	0.802	0.802	0.854
A	84	0.833	0.833	0.833	0.833	0.833	0.833
V	85	0.871	0.871	0.871	0.871	0.871	0.871
Y	86	0.923	0.923	0.923	0.923	0.923	0.923
D	87	0.962	0.962	0.893	0.927	1.001	0.948
T	88	0.959	0.959	0.959	0.959	0.959	0.959
I	89	0.944	0.944	0.944	0.944	0.944	0.944
V	90	0.931	0.931	0.931	0.931	0.931	0.931
R	91	0.912	0.912	0.912	0.912	0.912	0.912
M	92	0.898	0.898	0.898	0.898	0.898	0.898
A	93	0.889	0.889	0.889	0.889	0.889	0.889
Q	94	0.901	0.901	0.901	0.901	0.901	0.901
P	95	0.907	0.907	0.907	0.907	0.907	0.907
F	96	0.905	0.905	0.905	0.905	0.905	0.905
S	97	0.905	0.905	0.905	0.905	0.905	0.905
L	98	0.909	0.909	0.909	0.909	0.909	0.909
R	99	0.904	0.904	0.904	0.904	0.904	0.904
Y	100	0.9	0.9	0.9	0.9	0.9	0.9
M	101	0.875	0.875	0.875	0.875	0.875	0.875
L	102	0.858	0.858	0.858	0.858	0.858	0.858
V	103	0.841	0.841	0.841	0.841	0.841	0.841
D	104	0.805	0.805	0.805	0.805	0.805	0.805
G	105	0.752	0.752	0.752	0.752	0.752	0.752
Q	106	0.715	0.715	0.715	0.715	0.715	0.715
G	107	0.691	0.691	0.691	0.691	0.691	0.691
N	108	0.694	0.694	0.694	0.694	0.694	0.694
F	109	0.695	0.695	0.695	0.695	0.695	0.695
G	110	0.704	0.704	0.704	0.704	0.704	0.704
S	111	0.713	0.713	0.713	0.713	0.713	0.713
V	112	0.726	0.726	0.726	0.726	0.726	0.726
D	113	0.751	0.751	0.751	0.751	0.751	0.751
G	114	0.742	0.742	0.742	0.742	0.742	0.742
D	115	0.741	0.741	0.741	0.741	0.741	0.741
N	116	0.727	0.727	0.727	0.727	0.727	0.727
A	117	0.75	0.75	0.75	0.75	0.75	0.75
A	118	0.764	0.764	0.764	0.764	0.764	0.764
A	119	0.786	0.786	0.786	0.786	0.786	0.786
M	120	0.818	0.818	0.818	0.818	0.818	0.818
R	121	0.856	0.856	0.856	0.856	0.856	0.856
Y	122	0.881	0.881	0.881	0.881	0.881	0.881
T	123	0.898	0.898	0.898	0.898	0.898	0.898
E	124	0.914	0.914	0.914	0.914	0.914	0.914
V	125	0.907	0.907	0.907	0.907	0.907	0.907
R	126	0.888	0.888	0.888	0.888	0.888	0.888
M	127	0.876	0.876	0.876	0.876	0.876	0.876
A	128	0.853	0.853	0.853	0.853	0.853	0.853
K	129	0.839	0.839	0.839	0.839	0.839	0.839
L	130	0.846	0.846	0.846	0.846	0.846	0.846
A	131	0.855	0.855	0.855	0.855	0.855	0.855
H	132	0.876	0.876	0.876	0.876	0.876	0.876
E	133	0.863	0.863	0.863	0.863	0.863	0.863
L	134	0.856	0.856	0.856	0.856	0.856	0.856
L	135	0.845	0.845	0.845	0.845	0.845	0.845
A	136	0.836	0.836	0.836	0.836	0.836	0.836
D	137	0.823	0.823	0.823	0.823	0.823	0.823
L	138	0.803	0.803	0.803	0.803	0.803	0.803
E	139	0.804	0.804	0.804	0.804	0.804	0.804
K	140	0.794	0.794	0.794	0.794	0.794	0.794
E	141	0.807	0.807	0.807	0.807	0.807	0.807
T	142	0.827	0.827	0.827	0.827	0.827	0.827
V	143	0.848	0.848	0.848	0.848	0.848	0.848
D	144	0.866	0.866	0.866	0.866	0.866	0.866
W	145	0.856	0.856	0.856	0.856	0.856	0.856
V	146	0.839	0.839	0.839	0.839	0.839	0.839
P	147	0.809	0.809	0.809	0.809	0.809	0.809
N	148	0.797	0.797	0.797	0.797	0.797	0.797
Y	149	0.788	0.788	0.788	0.788	0.788	0.788
D	150	0.8	0.8	0.8	0.8	0.8	0.8
G	151	0.788	0.788	0.788	0.788	0.788	0.788
T	152	0.789	0.789	0.789	0.789	0.789	0.789
E	153	0.802	0.802	0.802	0.802	0.802	0.802
Q	154	0.823	0.823	0.823	0.823	0.823	0.823
I	155	0.834	0.834	0.834	0.834	0.834	0.834
P	156	0.828	0.828	0.828	0.828	0.828	0.828
A	157	0.833	0.833	0.833	0.833	0.833	0.833
V	158	0.833	0.833	0.833	0.833	0.833	0.833
M	159	0.838	0.838	0.838	0.838	0.838	0.838
P	160	0.829	0.829	0.829	0.829	0.829	0.829
T	161	0.829	0.829	0.829	0.829	0.829	0.829
K	162	0.825	0.825	0.825	0.825	0.825	0.825
I	163	0.835	0.835	0.835	0.835	0.835	0.835
P	164	0.826	0.826	0.826	0.826	0.826	0.826
N	165	0.82	0.82	0.82	0.82	0.82	0.82
L	166	0.808	0.808	0.808	0.808	0.808	0.808
L	167	0.789	0.789	0.789	0.789	0.789	0.789
V	168	0.781	0.781	0.781	0.781	0.781	0.781
N	169	0.757	0.757	0.757	0.757	0.757	0.757
G	170	0.73	0.73	0.73	0.73	0.73	0.73
S	171	0.726	0.726	0.726	0.726	0.726	0.726
S	172	0.724	0.724	0.724	0.724	0.724	0.724
G	173	0.731	0.731	0.731	0.731	0.731	0.731
I	174	0.739	0.739	0.739	0.739	0.739	0.739
A	175	0.749	0.749	0.749	0.749	0.749	0.749
V	176	0.742	0.742	0.742	0.742	0.742	0.742
G	177	0.726	0.726	0.726	0.726	0.726	0.726
M	178	0.721	0.721	0.721	0.721	0.721	0.721
A	179	0.717	0.717	0.717	0.717	0.717	0.717
T	180	0.728	0.728	0.728	0.728	0.728	0.728
N	181	0.723	0.723	0.723	0.723	0.723	0.723
I	182	0.724	0.724	0.724	0.724	0.724	0.724
P	183	0.734	0.734	0.734	0.734	0.734	0.734
P	184	0.738	0.738	0.738	0.738	0.738	0.738
H	185	0.748	0.748	0.748	0.748	0.748	0.748
N	186	0.756	0.756	0.756	0.756	0.756	0.756
L	187	0.757	0.757	0.757	0.757	0.757	0.757
G	188	0.774	0.774	0.774	0.774	0.774	0.774
E	189	0.808	0.808	0.808	0.808	0.808	0.808
V	190	0.844	0.844	0.844	0.844	0.844	0.844
I	191	0.87	0.87	0.87	0.87	0.87	0.87
D	192	0.891	0.891	0.891	0.891	0.891	0.891
G	193	0.875	0.875	0.875	0.875	0.875	0.875
C	194	0.869	0.869	0.869	0.869	0.869	0.869
L	195	0.854	0.854	0.854	0.854	0.854	0.854
A	196	0.84	0.84	0.84	0.84	0.84	0.84
L	197	0.829	0.829	0.829	0.829	0.829	0.829
M	198	0.826	0.826	0.826	0.826	0.826	0.826
D	199	0.819	0.819	0.819	0.819	0.819	0.819
N	200	0.813	0.813	0.813	0.813	0.813	0.813
P	201	0.819	0.819	0.819	0.819	0.819	0.819
D	202	0.828	0.828	0.828	0.828	0.828	0.828
L	203	0.844	0.844	0.844	0.844	0.844	0.844
T	204	0.865	0.865	0.865	0.865	0.865	0.865
V	205	0.895	0.895	0.895	0.895	0.895	0.895
D	206	0.916	0.916	0.916	0.916	0.916	0.916
E	207	0.907	0.907	0.907	0.907	0.907	0.907
L	208	0.892	0.892	0.892	0.892	0.892	0.892
M	209	0.872	0.872	0.872	0.872	0.872	0.872
Q	210	0.858	0.858	0.858	0.858	0.858	0.858
Y	211	0.836	0.836	0.836	0.836	0.836	0.836
I	212	0.81	0.81	0.81	0.81	0.81	0.81
P	213	0.784	0.784	0.784	0.784	0.784	0.784
G	214	0.76	0.76	0.76	0.76	0.76	0.76
P	215	0.758	0.758	0.758	0.758	0.758	0.758
D	216	0.785	0.785	0.785	0.785	0.785	0.785
F	217	0.805	0.805	0.805	0.805	0.805	0.805
P	218	0.8	0.8	0.8	0.8	0.8	0.8
T	219	0.805	0.805	0.805	0.805	0.805	0.805
A	220	0.791	0.791	0.791	0.791	0.791	0.791
G	221	0.802	0.802	0.802	0.802	0.802	0.802
I	222	0.818	0.818	0.818	0.818	0.818	0.818
I	223	0.816	0.816	0.816	0.816	0.816	0.816
N	224	0.806	0.806	0.806	0.806	0.806	0.806
G	225	0.799	0.799	0.799	0.799	0.799	0.799
R	226	0.797	0.797	0.797	0.797	0.797	0.797
A	227	0.807	0.807	0.807	0.807	0.807	0.807
G	228	0.824	0.824	0.824	0.824	0.824	0.824
I	229	0.853	0.853	0.853	0.853	0.853	0.853
I	230	0.888	0.888	0.888	0.888	0.888	0.888
E	231	0.896	0.896	0.896	0.896	0.896	0.896
A	232	0.883	0.883	0.883	0.883	0.883	0.883
Y	233	0.871	0.871	0.871	0.871	0.871	0.871
R	234	0.843	0.843	0.843	0.843	0.843	0.843
T	235	0.816	0.816	0.816	0.816	0.816	0.816
G	236	0.799	0.799	0.799	0.799	0.799	0.799
R	237	0.791	0.791	0.791	0.791	0.791	0.791
G	238	0.807	0.807	0.807	0.807	0.807	0.807
R	239	0.846	0.846	0.846	0.846	0.846	0.846
I	240	0.878	0.878	0.878	0.878	0.878	0.878
Y	241	0.903	0.903	0.903	0.903	0.903	0.903
I	242	0.92	0.92	0.92	0.92	0.92	0.92
R	243	0.909	0.909	0.909	0.909	0.909	0.909
A	244	0.897	0.897	0.897	0.897	0.897	0.897
R	245	0.882	0.882	0.882	0.882	0.882	0.882
A	246	0.879	0.879	0.879	0.879	0.879	0.879
V	247	0.893	0.893	0.893	0.893	0.893	0.893
V	248	0.88	0.88	0.88	0.88	0.88	0.88
E	249	0.858	0.858	0.858	0.858	0.858	0.858
E	250	0.824	0.824	0.824	0.824	0.824	0.824
M	251	0.785	0.785	0.785	0.785	0.785	0.785
E	252	0.754	0.754	0.754	0.754	0.754	0.754
K	253	0.712	0.712	0.712	0.712	0.712	0.712
G	254	0.681	0.681	0.681	0.681	0.681	0.681
G	255	0.669	0.669	0.669	0.669	0.669	0.669
G	256	0.691	0.691	0.691	0.691	0.691	0.691
R	257	0.758	0.758	0.758	0.758	0.758	0.758
E	258	0.813	0.813	0.813	0.813	0.813	0.813
Q	259	0.85	0.85	0.85	0.85	0.85	0.85
I	260	0.886	0.886	0.886	0.886	0.886	0.886
I	261	0.905	0.905	0.905	0.905	0.905	0.905
I	262	0.926	0.926	0.926	0.926	0.926	0.926
T	263	0.931	0.931	0.931	0.931	0.931	0.931
E	264	0.924	0.924	0.924	0.924	0.924	0.924
L	265	0.92	0.92	0.92	0.92	0.92	0.92
P	266	0.903	0.903	0.903	0.903	0.903	0.903
Y	267	0.886	0.886	0.886	0.886	0.886	0.886
Q	268	0.867	0.867	0.867	0.867	0.867	0.867
L	269	0.866	0.866	0.866	0.866	0.866	0.866
N	270	0.868	0.868	0.868	0.868	0.868	0.868
K	271	0.868	0.868	0.868	0.868	0.868	0.868
A	272	0.867	0.867	0.867	0.867	0.867	0.867
R	273	0.865	0.865	0.865	0.865	0.865	0.865
L	274	0.878	0.878	0.878	0.878	0.878	0.878
I	275	0.897	0.897	0.897	0.897	0.897	0.897
E	276	0.907	0.907	0.907	0.907	0.907	0.907
K	277	0.91	0.91	0.91	0.91	0.91	0.91
I	278	0.906	0.906	0.906	0.906	0.906	0.906
A	279	0.898	0.898	0.898	0.898	0.898	0.898
E	280	0.882	0.882	0.882	0.882	0.882	0.882
L	281	0.873	0.873	0.873	0.873	0.873	0.873
V	282	0.865	0.865	0.865	0.865	0.865	0.865
K	283	0.855	0.855	0.855	0.855	0.855	0.855
E	284	0.841	0.841	0.841	0.841	0.841	0.841
K	285	0.832	0.832	0.832	0.832	0.832	0.832
K	286	0.819	0.819	0.819	0.819	0.819	0.819
I	287	0.798	0.798	0.798	0.798	0.798	0.798
E	288	0.776	0.776	0.776	0.776	0.776	0.776
G	289	0.756	0.756	0.756	0.756	0.756	0.756
I	290	0.763	0.763	0.763	0.763	0.763	0.763
S	291	0.761	0.761	0.761	0.761	0.761	0.761
E	292	0.762	0.762	0.762	0.762	0.762	0.762
L	293	0.762	0.762	0.762	0.762	0.762	0.762
R	294	0.773	0.773	0.773	0.773	0.773	0.773
D	295	0.768	0.768	0.768	0.768	0.768	0.768
E	296	0.748	0.748	0.748	0.748	0.748	0.748
S	297	0.742	0.742	0.742	0.742	0.742	0.742
D	298	0.751	0.751	0.751	0.751	0.751	0.751
K	299	0.75	0.75	0.75	0.75	0.75	0.75
D	300	0.749	0.749	0.749	0.749	0.749	0.749
G	301	0.739	0.739	0.739	0.739	0.739	0.739
M	302	0.771	0.771	0.771	0.771	0.771	0.771
R	303	0.811	0.811	0.811	0.811	0.811	0.811
V	304	0.862	0.862	0.862	0.862	0.862	0.862
V	305	0.9	0.9	0.9	0.9	0.9	0.9
I	306	0.91	0.91	0.91	0.91	0.91	0.91
E	307	0.894	0.894	0.894	0.894	0.894	0.894
L	308	0.86	0.86	0.86	0.86	0.86	0.86
R	309	0.835	0.835	0.835	0.835	0.835	0.835
R	310	0.81	0.81	0.81	0.81	0.81	0.81
G	311	0.795	0.795	0.795	0.795	0.795	0.795
E	312	0.805	0.805	0.805	0.805	0.805	0.805
V	313	0.82	0.82	0.82	0.82	0.82	0.82
G	314	0.849	0.849	0.849	0.849	0.849	0.849
E	315	0.87	0.87	0.87	0.87	0.87	0.87
V	316	0.895	0.895	0.895	0.895	0.895	0.895
V	317	0.908	0.908	0.908	0.908	0.908	0.908
L	318	0.905	0.905	0.905	0.905	0.905	0.905
N	319	0.885	0.885	0.885	0.885	0.885	0.885
N	320	0.886	0.886	0.886	0.886	0.886	0.886
L	321	0.893	0.893	0.893	0.893	0.893	0.893
Y	322	0.904	0.904	0.904	0.904	0.904	0.904
A	323	0.908	0.908	0.908	0.908	0.908	0.908
Q	324	0.899	0.899	0.899	0.899	0.899	0.899
T	325	0.893	0.893	0.893	0.893	0.893	0.893
Q	326	0.884	0.884	0.884	0.884	0.884	0.884
L	327	0.875	0.875	0.875	0.875	0.875	0.875
Q	328	0.87	0.87	0.87	0.87	0.87	0.87
S	329	0.881	0.881	0.881	0.881	0.881	0.881
V	330	0.89	0.89	0.89	0.89	0.89	0.89
F	331	0.897	0.897	0.897	0.897	0.897	0.897
G	332	0.891	0.891	0.891	0.891	0.891	0.891
I	333	0.904	0.904	0.904	0.904	0.904	0.904
N	334	0.907	0.907	0.907	0.907	0.907	0.907
V	335	0.921	0.921	0.921	0.921	0.921	0.921
V	336	0.918	0.918	0.918	0.918	0.918	0.918
A	337	0.902	0.902	0.902	0.902	0.902	0.902
L	338	0.884	0.884	0.884	0.884	0.884	0.884
V	339	0.871	0.871	0.871	0.871	0.871	0.871
D	340	0.852	0.852	0.852	0.852	0.852	0.852
G	341	0.82	0.82	0.82	0.82	0.82	0.82
Q	342	0.812	0.812	0.812	0.812	0.812	0.812
P	343	0.811	0.811	0.811	0.811	0.811	0.811
R	344	0.833	0.833	0.833	0.833	0.833	0.833
T	345	0.841	0.841	0.841	0.841	0.841	0.841
L	346	0.842	0.842	0.842	0.842	0.842	0.842
N	347	0.842	0.842	0.842	0.842	0.842	0.842
L	348	0.859	0.859	0.859	0.859	0.859	0.859
K	349	0.884	0.884	0.884	0.884	0.884	0.884
D	350	0.893	0.893	0.893	0.893	0.893	0.893
M	351	0.887	0.887	0.887	0.887	0.887	0.887
L	352	0.883	0.883	0.883	0.883	0.883	0.883
E	353	0.891	0.891	0.891	0.891	0.891	0.891
V	354	0.911	0.911	0.911	0.911	0.911	0.911
F	355	0.923	0.923	0.923	0.923	0.923	0.923
V	356	0.922	0.922	0.922	0.922	0.922	0.922
R	357	0.905	0.905	0.905	0.905	0.905	0.905
H	358	0.894	0.894	0.894	0.894	0.894	0.894
R	359	0.877	0.877	0.877	0.877	0.877	0.877
R	360	0.863	0.863	0.863	0.863	0.863	0.863
E	361	0.856	0.856	0.856	0.856	0.856	0.856
V	362	0.852	0.852	0.852	0.852	0.852	0.852
V	363	0.858	0.858	0.858	0.858	0.858	0.858
T	364	0.86	0.86	0.86	0.86	0.86	0.86
R	365	0.854	0.854	0.854	0.854	0.854	0.854
R	366	0.861	0.861	0.861	0.861	0.861	0.861
T	367	0.879	0.879	0.879	0.879	0.879	0.879
V	368	0.901	0.901	0.901	0.901	0.901	0.901
Y	369	0.905	0.905	0.905	0.905	0.905	0.905
E	370	0.901	0.901	0.901	0.901	0.901	0.901
L	371	0.879	0.879	0.879	0.879	0.879	0.879
R	372	0.858	0.858	0.858	0.858	0.858	0.858
K	373	0.831	0.831	0.831	0.831	0.831	0.831
A	374	0.813	0.813	0.813	0.813	0.813	0.813
R	375	0.798	0.798	0.798	0.798	0.798	0.798
E	376	0.791	0.791	0.791	0.791	0.791	0.791
R	377	0.771	0.771	0.771	0.771	0.771	0.771
G	378	0.766	0.766	0.766	0.766	0.766	0.766
H	379	0.789	0.789	0.789	0.789	0.789	0.789
I	380	0.803	0.803	0.803	0.803	0.803	0.803
L	381	0.8	0.8	0.8	0.8	0.8	0.8
E	382	0.79	0.79	0.79	0.79	0.79	0.79
G	383	0.779	0.779	0.779	0.779	0.779	0.779
Q	384	0.772	0.772	0.772	0.772	0.772	0.772
A	385	0.781	0.781	0.781	0.781	0.781	0.781
V	386	0.789	0.789	0.789	0.789	0.789	0.789
A	387	0.789	0.789	0.789	0.789	0.789	0.789
L	388	0.781	0.781	0.781	0.781	0.781	0.781
S	389	0.766	0.766	0.766	0.766	0.766	0.766
N	390	0.781	0.781	0.781	0.781	0.781	0.781
I	391	0.804	0.804	0.804	0.804	0.804	0.804
D	392	0.84	0.84	0.84	0.84	0.84	0.84
P	393	0.845	0.845	0.845	0.845	0.845	0.845
V	394	0.851	0.851	0.851	0.851	0.851	0.851
I	395	0.85	0.85	0.85	0.85	0.85	0.85
E	396	0.849	0.849	0.849	0.849	0.849	0.849
L	397	0.828	0.828	0.828	0.828	0.828	0.828
I	398	0.808	0.808	0.808	0.808	0.808	0.808
K	399	0.779	0.779	0.779	0.779	0.779	0.779
S	400	0.747	0.747	0.747	0.747	0.747	0.747
S	401	0.717	0.717	0.717	0.717	0.717	0.717
P	402	0.694	0.694	0.694	0.694	0.694	0.694
T	403	0.718	0.718	0.718	0.718	0.718	0.718
P	404	0.71	0.71	0.71	0.71	0.71	0.71
A	405	0.731	0.731	0.731	0.731	0.731	0.731
E	406	0.738	0.738	0.738	0.738	0.738	0.738
A	407	0.763	0.763	0.763	0.763	0.763	0.763
K	408	0.793	0.793	0.793	0.793	0.793	0.793
E	409	0.808	0.808	0.808	0.808	0.808	0.808
R	410	0.825	0.825	0.825	0.825	0.825	0.825
L	411	0.826	0.826	0.826	0.826	0.826	0.826
I	412	0.81	0.81	0.81	0.81	0.81	0.81
A	413	0.807	0.807	0.807	0.807	0.807	0.807
T	414	0.801	0.801	0.801	0.801	0.801	0.801
A	415	0.801	0.801	0.801	0.801	0.801	0.801
W	416	0.791	0.791	0.791	0.791	0.791	0.791
E	417	0.791	0.791	0.791	0.791	0.791	0.791
S	418	0.778	0.778	0.778	0.778	0.778	0.778
S	419	0.771	0.771	0.771	0.771	0.771	0.771
A	420	0.769	0.769	0.769	0.769	0.769	0.769
V	421	0.779	0.779	0.779	0.779	0.779	0.779
E	422	0.799	0.799	0.799	0.799	0.799	0.799
A	423	0.797	0.797	0.797	0.797	0.797	0.797
M	424	0.796	0.796	0.796	0.796	0.796	0.796
V	425	0.804	0.804	0.804	0.804	0.804	0.804
E	426	0.785	0.785	0.785	0.785	0.785	0.785
R	427	0.757	0.757	0.757	0.757	0.757	0.757
A	428	0.723	0.723	0.723	0.723	0.723	0.723
G	429	0.701	0.701	0.701	0.701	0.701	0.701
A	430	0.707	0.707	0.707	0.707	0.707	0.707
D	431	0.727	0.727	0.727	0.727	0.727	0.727
A	432	0.737	0.737	0.737	0.737	0.737	0.737
C	433	0.746	0.746	0.746	0.746	0.746	0.746
R	434	0.744	0.744	0.744	0.744	0.744	0.744
P	435	0.748	0.748	0.748	0.748	0.748	0.748
E	436	0.752	0.752	0.752	0.752	0.752	0.752
D	437	0.765	0.765	0.765	0.765	0.765	0.765
L	438	0.755	0.755	0.755	0.755	0.755	0.755
D	439	0.764	0.764	0.764	0.764	0.764	0.764
P	440	0.741	0.741	0.741	0.741	0.741	0.741
Q	441	0.727	0.727	0.727	0.727	0.727	0.727
Y	442	0.719	0.719	0.719	0.719	0.719	0.719
G	443	0.716	0.716	0.716	0.716	0.716	0.716
L	444	0.748	0.748	0.748	0.748	0.748	0.748
R	445	0.761	0.761	0.761	0.761	0.761	0.761
D	446	0.767	0.767	0.767	0.767	0.767	0.767
G	447	0.757	0.757	0.757	0.757	0.757	0.757
K	448	0.766	0.766	0.766	0.766	0.766	0.766
Y	449	0.769	0.769	0.769	0.769	0.769	0.769
Y	450	0.782	0.782	0.782	0.782	0.782	0.782
L	451	0.772	0.772	0.772	0.772	0.772	0.772
S	452	0.784	0.784	0.784	0.784	0.784	0.784
P	453	0.768	0.768	0.768	0.768	0.768	0.768
E	454	0.779	0.779	0.779	0.779	0.779	0.779
Q	455	0.775	0.775	0.775	0.775	0.775	0.775
A	456	0.785	0.785	0.785	0.785	0.785	0.785
Q	457	0.811	0.811	0.811	0.811	0.811	0.811
A	458	0.824	0.824	0.824	0.824	0.824	0.824
I	459	0.85	0.85	0.85	0.85	0.85	0.85
L	460	0.873	0.873	0.873	0.873	0.873	0.873
E	461	0.873	0.873	0.873	0.873	0.873	0.873
L	462	0.88	0.88	0.88	0.88	0.88	0.88
R	463	0.866	0.866	0.866	0.866	0.866	0.866
L	464	0.856	0.856	0.856	0.856	0.856	0.856
H	465	0.848	0.848	0.848	0.848	0.848	0.848
R	466	0.824	0.824	0.824	0.824	0.824	0.824
L	467	0.811	0.811	0.811	0.811	0.811	0.811
T	468	0.783	0.783	0.783	0.783	0.783	0.783
G	469	0.769	0.769	0.769	0.769	0.769	0.769
L	470	0.778	0.778	0.778	0.778	0.778	0.778
E	471	0.807	0.807	0.807	0.807	0.807	0.807
H	472	0.844	0.844	0.844	0.844	0.844	0.844
E	473	0.851	0.851	0.851	0.851	0.851	0.851
K	474	0.857	0.857	0.857	0.857	0.857	0.857
L	475	0.84	0.84	0.84	0.84	0.84	0.84
L	476	0.837	0.837	0.837	0.837	0.837	0.837
S	477	0.843	0.843	0.843	0.843	0.843	0.843
E	478	0.854	0.854	0.854	0.854	0.854	0.854
Y	479	0.878	0.878	0.878	0.878	0.878	0.878
Q	480	0.896	0.896	0.896	0.896	0.896	0.896
E	481	0.908	0.908	0.908	0.908	0.908	0.908
I	482	0.906	0.906	0.906	0.906	0.906	0.906
L	483	0.907	0.907	0.907	0.907	0.907	0.907
N	484	0.909	0.909	0.909	0.909	0.909	0.909
L	485	0.901	0.901	0.901	0.901	0.901	0.901
I	486	0.903	0.903	0.903	0.903	0.903	0.903
G	487	0.918	0.918	0.918	0.918	0.918	0.918
E	488	0.918	0.918	0.918	0.918	0.918	0.918
L	489	0.94	0.94	0.94	0.94	0.94	0.94
I	490	0.951	0.951	0.951	0.951	0.951	0.951
R	491	0.943	0.943	0.943	0.943	0.943	0.943
I	492	0.929	0.929	0.929	0.929	0.929	0.929
L	493	0.905	0.905	0.905	0.905	0.905	0.905
T	494	0.884	0.884	0.884	0.884	0.884	0.884
N	495	0.866	0.866	0.866	0.866	0.866	0.866
P	496	0.837	0.837	0.837	0.837	0.837	0.837
A	497	0.832	0.832	0.832	0.832	0.832	0.832
R	498	0.844	0.844	0.844	0.844	0.844	0.844
L	499	0.872	0.872	0.872	0.872	0.872	0.872
M	500	0.894	0.894	0.894	0.894	0.894	0.894
E	501	0.899	0.899	0.899	0.899	0.899	0.899
V	502	0.912	0.912	0.912	0.912	0.912	0.912
I	503	0.903	0.903	0.903	0.903	0.903	0.903
R	504	0.907	0.907	0.907	0.907	0.907	0.907
E	505	0.898	0.898	0.898	0.898	0.898	0.898
E	506	0.897	0.897	0.897	0.897	0.897	0.897
L	507	0.895	0.895	0.895	0.895	0.895	0.895
E	508	0.874	0.874	0.874	0.874	0.874	0.874
A	509	0.864	0.864	0.864	0.864	0.864	0.864
V	510	0.856	0.856	0.856	0.856	0.856	0.856
K	511	0.845	0.845	0.845	0.845	0.845	0.845
A	512	0.824	0.824	0.824	0.824	0.824	0.824
E	513	0.8	0.8	0.8	0.8	0.8	0.8
F	514	0.786	0.786	0.786	0.786	0.786	0.786
G	515	0.768	0.768	0.768	0.768	0.768	0.768
D	516	0.772	0.772	0.772	0.772	0.772	0.772
A	517	0.778	0.778	0.778	0.778	0.778	0.778
R	518	0.797	0.797	0.797	0.797	0.797	0.797
R	519	0.818	0.818	0.818	0.818	0.818	0.818
T	520	0.843	0.843	0.843	0.843	0.843	0.843
E	521	0.86	0.86	0.86	0.86	0.86	0.86
I	522	0.879	0.879	0.879	0.879	0.879	0.879
V	523	0.887	0.887	0.887	0.887	0.887	0.887
A	524	0.883	0.883	0.883	0.883	0.883	0.883
S	525	0.871	0.871	0.871	0.871	0.871	0.871
Q	526	0.869	0.869	0.869	0.869	0.869	0.869
V	527	0.891	0.891	0.891	0.891	0.891	0.891
D	528	0.893	0.893	0.893	0.893	0.893	0.893
L	529	0.884	0.884	0.884	0.884	0.884	0.884
T	530	0.888	0.888	0.888	0.888	0.888	0.888
I	531	0.897	0.897	0.897	0.897	0.897	0.897
A	532	0.91	0.91	0.91	0.91	0.91	0.91
D	533	0.914	0.914	0.914	0.914	0.914	0.914
L	534	0.892	0.892	0.892	0.892	0.892	0.892
I	535	0.883	0.883	0.883	0.883	0.883	0.883
T	536	0.865	0.865	0.865	0.865	0.865	0.865
E	537	0.86	0.86	0.86	0.86	0.86	0.86
E	538	0.862	0.862	0.862	0.862	0.862	0.862
D	539	0.874	0.874	0.874	0.874	0.874	0.874
R	540	0.854	0.854	0.854	0.854	0.854	0.854
V	541	0.85	0.85	0.85	0.85	0.85	0.85
V	542	0.851	0.851	0.851	0.851	0.851	0.851
T	543	0.835	0.835	0.835	0.835	0.835	0.835
I	544	0.813	0.813	0.813	0.813	0.813	0.813
S	545	0.779	0.779	0.779	0.779	0.779	0.779
H	546	0.744	0.744	0.744	0.744	0.744	0.744
G	547	0.717	0.717	0.717	0.717	0.717	0.717
G	548	0.706	0.706	0.706	0.706	0.706	0.706
Y	549	0.709	0.709	0.709	0.709	0.709	0.709
A	550	0.727	0.727	0.727	0.727	0.727	0.727
K	551	0.736	0.736	0.736	0.736	0.736	0.736
S	552	0.74	0.74	0.74	0.74	0.74	0.74
Q	553	0.75	0.75	0.75	0.75	0.75	0.75
P	554	0.754	0.754	0.754	0.754	0.754	0.754
L	555	0.768	0.768	0.768	0.768	0.768	0.768
A	556	0.78	0.78	0.78	0.78	0.78	0.78
A	557	0.778	0.778	0.778	0.778	0.778	0.778
Y	558	0.792	0.792	0.792	0.792	0.792	0.792
Q	559	0.794	0.794	0.794	0.794	0.794	0.794
A	560	0.77	0.77	0.77	0.77	0.77	0.77
Q	561	0.73	0.73	0.73	0.73	0.73	0.73
R	562	0.692	0.692	0.692	0.692	0.692	0.692
R	563	0.648	0.648	0.648	0.648	0.648	0.648
G	564	0.609	0.609	0.609	0.609	0.609	0.609
G	565	0.585	0.585	0.585	0.585	0.585	0.585
K	566	0.591	0.591	0.591	0.591	0.591	0.591
G	567	0.599	0.599	0.599	0.599	0.599	0.599
K	568	0.621	0.621	0.621	0.621	0.621	0.621
S	569	0.642	0.642	0.642	0.642	0.642	0.642
A	570	0.648	0.648	0.648	0.648	0.648	0.648
T	571	0.644	0.644	0.644	0.644	0.644	0.644
G	572	0.646	0.646	0.646	0.646	0.646	0.646
M	573	0.67	0.67	0.67	0.67	0.67	0.67
K	574	0.714	0.714	0.714	0.714	0.714	0.714
D	575	0.767	0.767	0.767	0.767	0.767	0.767
E	576	0.805	0.805	0.805	0.805	0.805	0.805
D	577	0.839	0.839	0.839	0.839	0.839	0.839
Y	578	0.861	0.861	0.861	0.861	0.861	0.861
I	579	0.889	0.889	0.889	0.889	0.889	0.889
E	580	0.906	0.906	0.906	0.906	0.906	0.906
H	581	0.916	0.916	0.916	0.916	0.916	0.916
L	582	0.902	0.902	0.902	0.902	0.902	0.902
L	583	0.884	0.884	0.884	0.884	0.884	0.884
V	584	0.858	0.858	0.858	0.858	0.858	0.858
A	585	0.843	0.843	0.843	0.843	0.843	0.843
N	586	0.833	0.833	0.833	0.833	0.833	0.833
S	587	0.837	0.837	0.837	0.837	0.837	0.837
H	588	0.85	0.85	0.85	0.85	0.85	0.85
A	589	0.869	0.869	0.869	0.869	0.869	0.869
T	590	0.879	0.879	0.879	0.879	0.879	0.879
L	591	0.874	0.874	0.874	0.874	0.874	0.874
L	592	0.878	0.878	0.878	0.878	0.878	0.878
L	593	0.871	0.871	0.871	0.871	0.871	0.871
F	594	0.855	0.855	0.855	0.855	0.855	0.855
S	595	0.831	0.831	0.831	0.831	0.831	0.831
S	596	0.817	0.817	0.817	0.817	0.817	0.817
K	597	0.802	0.802	0.802	0.802	0.802	0.802
G	598	0.799	0.799	0.799	0.799	0.799	0.799
K	599	0.824	0.824	0.824	0.824	0.824	0.824
V	600	0.863	0.863	0.863	0.863	0.863	0.863
Y	601	0.901	0.901	0.901	0.901	0.901	0.901
W	602	0.914	0.914	0.914	0.914	0.914	0.914
L	603	0.923	0.923	0.923	0.923	0.923	0.923
R	604	0.921	0.921	0.921	0.921	0.921	0.921
T	605	0.904	0.904	0.904	0.904	0.904	0.904
F	606	0.896	0.896	0.896	0.896	0.896	0.896
E	607	0.88	0.88	0.88	0.88	0.88	0.88
I	608	0.858	0.858	0.858	0.858	0.858	0.858
P	609	0.841	0.841	0.841	0.841	0.841	0.841
E	610	0.816	0.816	0.816	0.816	0.816	0.816
A	611	0.795	0.795	0.795	0.795	0.795	0.795
S	612	0.77	0.77	0.77	0.77	0.77	0.77
R	613	0.764	0.764	0.764	0.764	0.764	0.764
T	614	0.756	0.756	0.756	0.756	0.756	0.756
A	615	0.747	0.747	0.747	0.747	0.747	0.747
R	616	0.734	0.734	0.734	0.734	0.734	0.734
G	617	0.743	0.743	0.743	0.743	0.743	0.743
R	618	0.766	0.766	0.766	0.766	0.766	0.766
P	619	0.785	0.785	0.785	0.785	0.785	0.785
L	620	0.805	0.805	0.805	0.805	0.805	0.805
V	621	0.818	0.818	0.818	0.818	0.818	0.818
N	622	0.824	0.824	0.824	0.824	0.824	0.824
L	623	0.824	0.824	0.824	0.824	0.824	0.824
L	624	0.825	0.825	0.825	0.825	0.825	0.825
P	625	0.818	0.818	0.818	0.818	0.818	0.818
L	626	0.805	0.805	0.805	0.805	0.805	0.805
D	627	0.792	0.792	0.792	0.792	0.792	0.792
E	628	0.78	0.78	0.78	0.78	0.78	0.78
G	629	0.763	0.763	0.763	0.763	0.763	0.763
E	630	0.776	0.776	0.776	0.776	0.776	0.776
R	631	0.815	0.815	0.815	0.815	0.815	0.815
I	632	0.834	0.834	0.834	0.834	0.834	0.834
T	633	0.861	0.861	0.861	0.861	0.861	0.861
A	634	0.867	0.867	0.867	0.867	0.867	0.867
M	635	0.867	0.867	0.867	0.867	0.867	0.867
L	636	0.872	0.872	0.872	0.872	0.872	0.872
Q	637	0.878	0.878	0.878	0.878	0.878	0.878
I	638	0.892	0.892	0.892	0.892	0.892	0.892
D	639	0.892	0.892	0.892	0.892	0.892	0.892
L	640	0.873	0.873	0.873	0.873	0.873	0.873
E	641	0.845	0.845	0.845	0.845	0.845	0.845
A	642	0.808	0.808	0.808	0.808	0.808	0.808
L	643	0.779	0.779	0.779	0.779	0.779	0.779
Q	644	0.754	0.754	0.754	0.754	0.754	0.754
Q	645	0.708	0.708	0.708	0.708	0.708	0.708
N	646	0.665	0.665	0.665	0.665	0.665	0.665
G	647	0.623	0.623	0.623	0.623	0.623	0.623
G	648	0.618	0.618	0.618	0.618	0.618	0.618
A	649	0.659	0.659	0.659	0.659	0.659	0.659
D	650	0.702	0.702	0.702	0.702	0.702	0.702
D	651	0.736	0.736	0.736	0.736	0.736	0.736
D	652	0.742	0.742	0.742	0.742	0.742	0.742
L	653	0.746	0.746	0.746	0.746	0.746	0.746
D	654	0.76	0.76	0.76	0.76	0.76	0.76
E	655	0.752	0.752	0.752	0.752	0.752	0.752
A	656	0.753	0.753	0.753	0.753	0.753	0.753
E	657	0.744	0.744	0.744	0.744	0.744	0.744
G	658	0.742	0.742	0.742	0.742	0.742	0.742
A	659	0.736	0.736	0.736	0.736	0.736	0.736
V	660	0.747	0.747	0.747	0.747	0.747	0.747
L	661	0.753	0.753	0.753	0.753	0.753	0.753
E	662	0.756	0.756	0.756	0.756	0.756	0.756
G	663	0.763	0.763	0.763	0.763	0.763	0.763
E	664	0.773	0.773	0.773	0.773	0.773	0.773
V	665	0.801	0.801	0.801	0.801	0.801	0.801
V	666	0.822	0.822	0.822	0.822	0.822	0.822
E	667	0.823	0.823	0.823	0.823	0.823	0.823
A	668	0.819	0.819	0.819	0.819	0.819	0.819
A	669	0.804	0.804	0.804	0.804	0.804	0.804
E	670	0.809	0.809	0.809	0.809	0.809	0.809
V	671	0.825	0.825	0.825	0.825	0.825	0.825
E	672	0.827	0.827	0.827	0.827	0.827	0.827
E	673	0.823	0.823	0.823	0.823	0.823	0.823
V	674	0.809	0.809	0.809	0.809	0.809	0.809
E	675	0.792	0.792	0.792	0.792	0.792	0.792
G	676	0.786	0.786	0.786	0.786	0.786	0.786
E	677	0.798	0.798	0.798	0.798	0.798	0.798
T	678	0.82	0.82	0.82	0.82	0.82	0.82
A	679	0.824	0.824	0.824	0.824	0.824	0.824
E	680	0.833	0.833	0.833	0.833	0.833	0.833
L	681	0.841	0.841	0.841	0.841	0.841	0.841
V	682	0.856	0.856	0.856	0.856	0.856	0.856
A	683	0.862	0.862	0.862	0.862	0.862	0.862
E	684	0.845	0.845	0.845	0.845	0.845	0.845
P	685	0.827	0.827	0.827	0.827	0.827	0.827
T	686	0.817	0.817	0.817	0.817	0.817	0.817
G	687	0.817	0.817	0.817	0.817	0.817	0.817
A	688	0.846	0.846	0.846	0.846	0.846	0.846
Y	689	0.879	0.879	0.879	0.879	0.879	0.879
I	690	0.913	0.913	0.913	0.913	0.913	0.913
F	691	0.925	0.925	0.925	0.925	0.925	0.925
M	692	0.92	0.92	0.92	0.92	0.92	0.92
A	693	0.902	0.902	0.902	0.902	0.902	0.902
T	694	0.883	0.883	0.883	0.883	0.883	0.883
A	695	0.862	0.862	0.862	0.862	0.862	0.862
F	696	0.839	0.839	0.839	0.839	0.839	0.839
G	697	0.823	0.823	0.823	0.823	0.823	0.823
T	698	0.831	0.831	0.831	0.831	0.831	0.831
V	699	0.831	0.831	0.831	0.831	0.831	0.831
K	700	0.838	0.838	0.838	0.838	0.838	0.838
K	701	0.845	0.845	0.845	0.845	0.845	0.845
T	702	0.855	0.855	0.855	0.855	0.855	0.855
P	703	0.857	0.857	0.857	0.857	0.857	0.857
L	704	0.863	0.863	0.863	0.863	0.863	0.863
V	705	0.869	0.869	0.869	0.869	0.869	0.869
Q	706	0.862	0.862	0.862	0.862	0.862	0.862
F	707	0.852	0.852	0.852	0.852	0.852	0.852
S	708	0.817	0.817	0.817	0.817	0.817	0.817
R	709	0.799	0.799	0.799	0.799	0.799	0.799
P	710	0.79	0.79	0.79	0.79	0.79	0.79
R	711	0.781	0.781	0.781	0.781	0.781	0.781
S	712	0.764	0.764	0.764	0.764	0.764	0.764
S	713	0.761	0.761	0.761	0.761	0.761	0.761
G	714	0.767	0.767	0.767	0.767	0.767	0.767
L	715	0.801	0.801	0.801	0.801	0.801	0.801
I	716	0.832	0.832	0.832	0.832	0.832	0.832
A	717	0.843	0.843	0.843	0.843	0.843	0.843
L	718	0.847	0.847	0.847	0.847	0.847	0.847
K	719	0.853	0.853	0.853	0.853	0.853	0.853
L	720	0.843	0.843	0.843	0.843	0.843	0.843
E	721	0.832	0.832	0.832	0.832	0.832	0.832
E	722	0.825	0.825	0.825	0.825	0.825	0.825
G	723	0.816	0.816	0.816	0.816	0.816	0.816
D	724	0.841	0.841	0.841	0.841	0.841	0.841
T	725	0.863	0.863	0.863	0.863	0.863	0.863
L	726	0.88	0.88	0.88	0.88	0.88	0.88
I	727	0.882	0.882	0.882	0.882	0.882	0.882
A	728	0.884	0.884	0.884	0.884	0.884	0.884
A	729	0.879	0.879	0.879	0.879	0.879	0.879
A	730	0.877	0.877	0.877	0.877	0.877	0.877
I	731	0.865	0.865	0.865	0.865	0.865	0.865
T	732	0.867	0.867	0.867	0.867	0.867	0.867
D	733	0.843	0.843	0.843	0.843	0.843	0.843
G	734	0.825	0.825	0.825	0.825	0.825	0.825
A	735	0.832	0.832	0.832	0.832	0.832	0.832
K	736	0.853	0.853	0.853	0.853	0.853	0.853
E	737	0.893	0.893	0.893	0.893	0.893	0.893
V	738	0.897	0.897	0.897	0.897	0.897	0.897
M	739	0.905	0.905	0.905	0.905	0.905	0.905
L	740	0.901	0.901	0.901	0.901	0.901	0.901
F	741	0.88	0.88	0.88	0.88	0.88	0.88
S	742	0.854	0.854	0.854	0.854	0.854	0.854
S	743	0.824	0.824	0.824	0.824	0.824	0.824
A	744	0.794	0.794	0.794	0.794	0.794	0.794
G	745	0.8	0.8	0.8	0.8	0.8	0.8
K	746	0.824	0.824	0.824	0.824	0.824	0.824
V	747	0.86	0.86	0.86	0.86	0.86	0.86
I	748	0.892	0.892	0.892	0.892	0.892	0.892
R	749	0.893	0.893	0.893	0.893	0.893	0.893
F	750	0.897	0.897	0.897	0.897	0.897	0.897
A	751	0.895	0.895	0.895	0.895	0.895	0.895
E	752	0.891	0.891	0.891	0.891	0.891	0.891
S	753	0.887	0.887	0.887	0.887	0.887	0.887
V	754	0.898	0.898	0.898	0.898	0.898	0.898
V	755	0.907	0.907	0.907	0.907	0.907	0.907
R	756	0.896	0.896	0.896	0.896	0.896	0.896
I	757	0.86	0.86	0.86	0.86	0.86	0.86
M	758	0.825	0.825	0.825	0.825	0.825	0.825
G	759	0.8	0.8	0.8	0.8	0.8	0.8
R	760	0.785	0.785	0.785	0.785	0.785	0.785
N	761	0.777	0.777	0.777	0.777	0.777	0.777
A	762	0.781	0.781	0.781	0.781	0.781	0.781
R	763	0.785	0.785	0.785	0.785	0.785	0.785
G	764	0.782	0.782	0.782	0.782	0.782	0.782
V	765	0.788	0.788	0.788	0.788	0.788	0.788
R	766	0.788	0.788	0.788	0.788	0.788	0.788
G	767	0.783	0.783	0.783	0.783	0.783	0.783
M	768	0.769	0.769	0.769	0.769	0.769	0.769
R	769	0.754	0.754	0.754	0.754	0.754	0.754
L	770	0.75	0.75	0.75	0.75	0.75	0.75
G	771	0.743	0.743	0.743	0.743	0.743	0.743
K	772	0.758	0.758	0.758	0.758	0.758	0.758
G	773	0.758	0.758	0.758	0.758	0.758	0.758
Q	774	0.774	0.774	0.774	0.774	0.774	0.774
Q	775	0.801	0.801	0.801	0.801	0.801	0.801
L	776	0.819	0.819	0.819	0.819	0.819	0.819
I	777	0.833	0.833	0.833	0.833	0.833	0.833
S	778	0.829	0.829	0.829	0.829	0.829	0.829
M	779	0.816	0.816	0.816	0.816	0.816	0.816
L	780	0.81	0.81	0.81	0.81	0.81	0.81
I	781	0.81	0.81	0.81	0.81	0.81	0.81
P	782	0.793	0.793	0.793	0.793	0.793	0.793
E	783	0.756	0.756	0.756	0.756	0.756	0.756
S	784	0.731	0.731	0.731	0.731	0.731	0.731
G	785	0.702	0.702	0.702	0.702	0.702	0.702
A	786	0.728	0.728	0.728	0.728	0.728	0.728
Q	787	0.756	0.756	0.756	0.756	0.756	0.756
I	788	0.774	0.774	0.774	0.774	0.774	0.774
L	789	0.799	0.799	0.799	0.799	0.799	0.799
T	790	0.8	0.8	0.8	0.8	0.8	0.8
A	791	0.778	0.778	0.778	0.778	0.778	0.778
S	792	0.76	0.76	0.76	0.76	0.76	0.76
E	793	0.732	0.732	0.732	0.732	0.732	0.732
R	794	0.703	0.703	0.703	0.703	0.703	0.703
G	795	0.684	0.684	0.684	0.684	0.684	0.684
F	796	0.666	0.666	0.666	0.666	0.666	0.666
G	797	0.661	0.661	0.661	0.661	0.661	0.661
K	798	0.686	0.686	0.686	0.686	0.686	0.686
R	799	0.7	0.7	0.7	0.7	0.7	0.7
T	800	0.734	0.734	0.734	0.734	0.734	0.734
P	801	0.74	0.74	0.74	0.74	0.74	0.74
L	802	0.74	0.74	0.74	0.74	0.74	0.74
S	803	0.739	0.739	0.739	0.739	0.739	0.739
K	804	0.749	0.749	0.749	0.749	0.749	0.749
F	805	0.76	0.76	0.76	0.76	0.76	0.76
P	806	0.743	0.743	0.743	0.743	0.743	0.743
R	807	0.705	0.705	0.705	0.705	0.705	0.705
R	808	0.666	0.666	0.666	0.666	0.666	0.666
G	809	0.633	0.633	0.633	0.633	0.633	0.633
R	810	0.613	0.613	0.613	0.613	0.613	0.613
G	811	0.612	0.612	0.612	0.612	0.612	0.612
G	812	0.624	0.624	0.624	0.624	0.624	0.624
Q	813	0.661	0.661	0.661	0.661	0.661	0.661
G	814	0.707	0.707	0.707	0.707	0.707	0.707
V	815	0.762	0.762	0.762	0.762	0.762	0.762
I	816	0.803	0.803	0.803	0.803	0.803	0.803
A	817	0.823	0.823	0.823	0.823	0.823	0.823
M	818	0.833	0.833	0.833	0.833	0.833	0.833
V	819	0.833	0.833	0.833	0.833	0.833	0.833
T	820	0.826	0.826	0.826	0.826	0.826	0.826
N	821	0.816	0.816	0.816	0.816	0.816	0.816
E	822	0.803	0.803	0.803	0.803	0.803	0.803
R	823	0.79	0.79	0.79	0.79	0.79	0.79
N	824	0.786	0.786	0.786	0.786	0.786	0.786
G	825	0.791	0.791	0.791	0.791	0.791	0.791
A	826	0.817	0.817	0.817	0.817	0.817	0.817
L	827	0.845	0.845	0.845	0.845	0.845	0.845
I	828	0.869	0.869	0.869	0.869	0.869	0.869
A	829	0.877	0.877	0.877	0.877	0.877	0.877
A	830	0.88	0.88	0.88	0.88	0.88	0.88
V	831	0.885	0.885	0.885	0.885	0.885	0.885
Q	832	0.873	0.873	0.873	0.873	0.873	0.873
V	833	0.869	0.869	0.869	0.869	0.869	0.869
Q	834	0.85	0.85	0.85	0.85	0.85	0.85
E	835	0.838	0.838	0.838	0.838	0.838	0.838
G	836	0.835	0.835	0.835	0.835	0.835	0.835
E	837	0.838	0.838	0.838	0.838	0.838	0.838
E	838	0.851	0.851	0.851	0.851	0.851	0.851
I	839	0.859	0.859	0.859	0.859	0.859	0.859
M	840	0.864	0.864	0.864	0.864	0.864	0.864
L	841	0.866	0.866	0.866	0.866	0.866	0.866
I	842	0.857	0.857	0.857	0.857	0.857	0.857
S	843	0.843	0.843	0.843	0.843	0.843	0.843
D	844	0.83	0.83	0.83	0.83	0.83	0.83
Q	845	0.803	0.803	0.803	0.803	0.803	0.803
G	846	0.787	0.787	0.787	0.787	0.787	0.787
T	847	0.788	0.788	0.788	0.788	0.788	0.788
L	848	0.81	0.81	0.81	0.81	0.81	0.81
V	849	0.837	0.837	0.837	0.837	0.837	0.837
R	850	0.837	0.837	0.837	0.837	0.837	0.837
T	851	0.85	0.85	0.85	0.85	0.85	0.85
R	852	0.856	0.856	0.856	0.856	0.856	0.856
V	853	0.868	0.868	0.868	0.868	0.868	0.868
D	854	0.877	0.877	0.877	0.877	0.877	0.877
E	855	0.853	0.853	0.853	0.853	0.853	0.853
V	856	0.826	0.826	0.826	0.826	0.826	0.826
S	857	0.772	0.772	0.772	0.772	0.772	0.772
L	858	0.748	0.748	0.748	0.748	0.748	0.748
S	859	0.706	0.706	0.706	0.706	0.706	0.706
G	860	0.691	0.691	0.691	0.691	0.691	0.691
R	861	0.696	0.696	0.696	0.696	0.696	0.696
N	862	0.708	0.708	0.708	0.708	0.708	0.708
T	863	0.745	0.745	0.745	0.745	0.745	0.745
Q	864	0.772	0.772	0.772	0.772	0.772	0.772
G	865	0.796	0.796	0.796	0.796	0.796	0.796
V	866	0.827	0.827	0.827	0.827	0.827	0.827
T	867	0.85	0.85	0.85	0.85	0.85	0.85
L	868	0.86	0.86	0.86	0.86	0.86	0.86
I	869	0.863	0.863	0.863	0.863	0.863	0.863
K	870	0.857	0.857	0.857	0.857	0.857	0.857
L	871	0.847	0.847	0.847	0.847	0.847	0.847
A	872	0.846	0.846	0.846	0.846	0.846	0.846
S	873	0.843	0.843	0.843	0.843	0.843	0.843
D	874	0.843	0.843	0.843	0.843	0.843	0.843
E	875	0.836	0.836	0.836	0.836	0.836	0.836
V	876	0.836	0.836	0.836	0.836	0.836	0.836
L	877	0.813	0.813	0.813	0.813	0.813	0.813
V	878	0.804	0.804	0.804	0.804	0.804	0.804
G	879	0.783	0.783	0.783	0.783	0.783	0.783
L	880	0.78	0.78	0.78	0.78	0.78	0.78
E	881	0.778	0.778	0.778	0.778	0.778	0.778
R	882	0.759	0.759	0.759	0.759	0.759	0.759
V	883	0.744	0.744	0.744	0.744	0.744	0.744
Q	884	0.703	0.703	0.703	0.703	0.703	0.703
E	885	0.666	0.666	0.666	0.666	0.666	0.666
P	886	0.603	0.603	0.603	0.603	0.603	0.603
S	887	0.563	0.563	0.563	0.563	0.563	0.563
G	888	0.527	0.527	0.527	0.527	0.527	0.527
G	889	0.542	0.542	0.542	0.542	0.542	0.542
D	890	0.602	0.602	0.602	0.602	0.602	0.602
D	891	0.639	0.639	0.639	0.639	0.639	0.639
E	892	0.651	0.651	0.651	0.651	0.651	0.651
D	893	0.656	0.656	0.656	0.656	0.656	0.656
L	894	0.641	0.641	0.641	0.641	0.641	0.641
P	895	0.633	0.633	0.633	0.633	0.633	0.633
E	896	0.636	0.636	0.636	0.636	0.636	0.636
G	897	0.627	0.627	0.627	0.627	0.627	0.627
E	898	0.63	0.63	0.63	0.63	0.63	0.63
E	899	0.639	0.639	0.639	0.639	0.639	0.639
A	900	0.645	0.645	0.645	0.645	0.645	0.645
A	901	0.644	0.644	0.644	0.644	0.644	0.644
E	902	0.627	0.627	0.627	0.627	0.627	0.627
S	903	0.598	0.598	0.598	0.598	0.598	0.598
L	904	0.578	0.578	0.578	0.578	0.578	0.578
G	905	0.565	0.565	0.565	0.565	0.565	0.565
E	906	0.562	0.562	0.562	0.562	0.562	0.562
S	907	0.56	0.56	0.56	0.56	0.56	0.56
A	908	0.561	0.561	0.561	0.561	0.561	0.561
E	909	0.562	0.562	0.562	0.562	0.562	0.562
S	910	0.568	0.568	0.568	0.568	0.568	0.568
E	911	0.574	0.574	0.574	0.574	0.574	0.574
S	912	0.58	0.58	0.58	0.58	0.58	0.58
E	913	0.595	0.595	0.595	0.595	0.595	0.595
P	914	0.586	0.586	0.586	0.586	0.586	0.586
A	915	0.592	0.592	0.592	0.592	0.592	0.592
A	916	0.599	0.599	0.599	0.599	0.599	0.599
E	917	0.6	0.6	0.6	0.6	0.6	0.6
A	918	0.591	0.591	0.591	0.591	0.591	0.591
E	919	0.581	0.581	0.581	0.581	0.581	0.581
G	920	0.575	0.575	0.575	0.575	0.575	0.575
N	921	0.586	0.586	0.586	0.586	0.586	0.586
E	922	0.611	0.611	0.611	0.611	0.611	0.611
E	923	0.638	0.638	0.638	0.638	0.638	0.638
		0.807792	0.807842	0.807717	0.807754	0.807834	0.807833

## Sheet: 1.2_catalytic domain_34-534
Residue No.	WT	T83I	D87G	D87N	D87Y	T83I_D87N
34	0.782	0.782	0.782	0.782	0.782	0.782
35	0.775	0.775	0.775	0.775	0.775	0.775
36	0.771	0.771	0.771	0.771	0.771	0.771
37	0.757	0.757	0.757	0.757	0.757	0.757
38	0.751	0.751	0.751	0.751	0.751	0.751
39	0.724	0.724	0.724	0.724	0.724	0.724
40	0.71	0.71	0.71	0.71	0.71	0.71
41	0.718	0.718	0.718	0.718	0.718	0.718
42	0.756	0.756	0.756	0.756	0.756	0.756
43	0.785	0.785	0.785	0.785	0.785	0.785
44	0.834	0.834	0.834	0.834	0.834	0.834
45	0.875	0.875	0.875	0.875	0.875	0.875
46	0.893	0.893	0.893	0.893	0.893	0.893
47	0.887	0.887	0.887	0.887	0.887	0.887
48	0.891	0.891	0.891	0.891	0.891	0.891
49	0.892	0.892	0.892	0.892	0.892	0.892
50	0.883	0.883	0.883	0.883	0.883	0.883
51	0.856	0.856	0.856	0.856	0.856	0.856
52	0.837	0.837	0.837	0.837	0.837	0.837
53	0.809	0.809	0.809	0.809	0.809	0.809
54	0.753	0.753	0.753	0.753	0.753	0.753
55	0.724	0.724	0.724	0.724	0.724	0.724
56	0.716	0.716	0.716	0.716	0.716	0.716
57	0.723	0.723	0.723	0.723	0.723	0.723
58	0.744	0.744	0.744	0.744	0.744	0.744
59	0.767	0.767	0.767	0.767	0.767	0.767
60	0.781	0.781	0.781	0.781	0.781	0.781
61	0.798	0.798	0.798	0.798	0.798	0.798
62	0.794	0.794	0.794	0.794	0.794	0.794
63	0.798	0.798	0.798	0.798	0.798	0.798
64	0.799	0.799	0.799	0.799	0.799	0.799
65	0.799	0.799	0.799	0.799	0.799	0.799
66	0.793	0.793	0.793	0.793	0.793	0.793
67	0.792	0.792	0.792	0.792	0.792	0.792
68	0.793	0.793	0.793	0.793	0.793	0.793
69	0.79	0.79	0.79	0.79	0.79	0.79
70	0.782	0.782	0.782	0.782	0.782	0.782
71	0.792	0.792	0.792	0.792	0.792	0.792
72	0.799	0.799	0.799	0.799	0.799	0.799
73	0.771	0.771	0.771	0.771	0.771	0.771
74	0.734	0.734	0.734	0.734	0.734	0.734
75	0.714	0.714	0.714	0.714	0.714	0.714
76	0.708	0.708	0.708	0.708	0.708	0.708
77	0.714	0.714	0.714	0.714	0.714	0.714
78	0.73	0.73	0.73	0.73	0.73	0.73
79	0.72	0.72	0.72	0.72	0.72	0.72
80	0.744	0.744	0.744	0.744	0.744	0.744
81	0.749	0.749	0.749	0.749	0.749	0.749
82	0.781	0.781	0.781	0.781	0.781	0.781
83	0.802	0.848	0.802	0.802	0.802	0.854
84	0.833	0.833	0.833	0.833	0.833	0.833
85	0.871	0.871	0.871	0.871	0.871	0.871
86	0.923	0.923	0.923	0.923	0.923	0.923
87	0.962	0.962	0.893	0.927	1.001	0.948
88	0.959	0.959	0.959	0.959	0.959	0.959
89	0.944	0.944	0.944	0.944	0.944	0.944
90	0.931	0.931	0.931	0.931	0.931	0.931
91	0.912	0.912	0.912	0.912	0.912	0.912
92	0.898	0.898	0.898	0.898	0.898	0.898
93	0.889	0.889	0.889	0.889	0.889	0.889
94	0.901	0.901	0.901	0.901	0.901	0.901
95	0.907	0.907	0.907	0.907	0.907	0.907
96	0.905	0.905	0.905	0.905	0.905	0.905
97	0.905	0.905	0.905	0.905	0.905	0.905
98	0.909	0.909	0.909	0.909	0.909	0.909
99	0.904	0.904	0.904	0.904	0.904	0.904
100	0.9	0.9	0.9	0.9	0.9	0.9
101	0.875	0.875	0.875	0.875	0.875	0.875
102	0.858	0.858	0.858	0.858	0.858	0.858
103	0.841	0.841	0.841	0.841	0.841	0.841
104	0.805	0.805	0.805	0.805	0.805	0.805
105	0.752	0.752	0.752	0.752	0.752	0.752
106	0.715	0.715	0.715	0.715	0.715	0.715
107	0.691	0.691	0.691	0.691	0.691	0.691
108	0.694	0.694	0.694	0.694	0.694	0.694
109	0.695	0.695	0.695	0.695	0.695	0.695
110	0.704	0.704	0.704	0.704	0.704	0.704
111	0.713	0.713	0.713	0.713	0.713	0.713
112	0.726	0.726	0.726	0.726	0.726	0.726
113	0.751	0.751	0.751	0.751	0.751	0.751
114	0.742	0.742	0.742	0.742	0.742	0.742
115	0.741	0.741	0.741	0.741	0.741	0.741
116	0.727	0.727	0.727	0.727	0.727	0.727
117	0.75	0.75	0.75	0.75	0.75	0.75
118	0.764	0.764	0.764	0.764	0.764	0.764
119	0.786	0.786	0.786	0.786	0.786	0.786
120	0.818	0.818	0.818	0.818	0.818	0.818
121	0.856	0.856	0.856	0.856	0.856	0.856
122	0.881	0.881	0.881	0.881	0.881	0.881
123	0.898	0.898	0.898	0.898	0.898	0.898
124	0.914	0.914	0.914	0.914	0.914	0.914
125	0.907	0.907	0.907	0.907	0.907	0.907
126	0.888	0.888	0.888	0.888	0.888	0.888
127	0.876	0.876	0.876	0.876	0.876	0.876
128	0.853	0.853	0.853	0.853	0.853	0.853
129	0.839	0.839	0.839	0.839	0.839	0.839
130	0.846	0.846	0.846	0.846	0.846	0.846
131	0.855	0.855	0.855	0.855	0.855	0.855
132	0.876	0.876	0.876	0.876	0.876	0.876
133	0.863	0.863	0.863	0.863	0.863	0.863
134	0.856	0.856	0.856	0.856	0.856	0.856
135	0.845	0.845	0.845	0.845	0.845	0.845
136	0.836	0.836	0.836	0.836	0.836	0.836
137	0.823	0.823	0.823	0.823	0.823	0.823
138	0.803	0.803	0.803	0.803	0.803	0.803
139	0.804	0.804	0.804	0.804	0.804	0.804
140	0.794	0.794	0.794	0.794	0.794	0.794
141	0.807	0.807	0.807	0.807	0.807	0.807
142	0.827	0.827	0.827	0.827	0.827	0.827
143	0.848	0.848	0.848	0.848	0.848	0.848
144	0.866	0.866	0.866	0.866	0.866	0.866
145	0.856	0.856	0.856	0.856	0.856	0.856
146	0.839	0.839	0.839	0.839	0.839	0.839
147	0.809	0.809	0.809	0.809	0.809	0.809
148	0.797	0.797	0.797	0.797	0.797	0.797
149	0.788	0.788	0.788	0.788	0.788	0.788
150	0.8	0.8	0.8	0.8	0.8	0.8
151	0.788	0.788	0.788	0.788	0.788	0.788
152	0.789	0.789	0.789	0.789	0.789	0.789
153	0.802	0.802	0.802	0.802	0.802	0.802
154	0.823	0.823	0.823	0.823	0.823	0.823
155	0.834	0.834	0.834	0.834	0.834	0.834
156	0.828	0.828	0.828	0.828	0.828	0.828
157	0.833	0.833	0.833	0.833	0.833	0.833
158	0.833	0.833	0.833	0.833	0.833	0.833
159	0.838	0.838	0.838	0.838	0.838	0.838
160	0.829	0.829	0.829	0.829	0.829	0.829
161	0.829	0.829	0.829	0.829	0.829	0.829
162	0.825	0.825	0.825	0.825	0.825	0.825
163	0.835	0.835	0.835	0.835	0.835	0.835
164	0.826	0.826	0.826	0.826	0.826	0.826
165	0.82	0.82	0.82	0.82	0.82	0.82
166	0.808	0.808	0.808	0.808	0.808	0.808
167	0.789	0.789	0.789	0.789	0.789	0.789
168	0.781	0.781	0.781	0.781	0.781	0.781
169	0.757	0.757	0.757	0.757	0.757	0.757
170	0.73	0.73	0.73	0.73	0.73	0.73
171	0.726	0.726	0.726	0.726	0.726	0.726
172	0.724	0.724	0.724	0.724	0.724	0.724
173	0.731	0.731	0.731	0.731	0.731	0.731
174	0.739	0.739	0.739	0.739	0.739	0.739
175	0.749	0.749	0.749	0.749	0.749	0.749
176	0.742	0.742	0.742	0.742	0.742	0.742
177	0.726	0.726	0.726	0.726	0.726	0.726
178	0.721	0.721	0.721	0.721	0.721	0.721
179	0.717	0.717	0.717	0.717	0.717	0.717
180	0.728	0.728	0.728	0.728	0.728	0.728
181	0.723	0.723	0.723	0.723	0.723	0.723
182	0.724	0.724	0.724	0.724	0.724	0.724
183	0.734	0.734	0.734	0.734	0.734	0.734
184	0.738	0.738	0.738	0.738	0.738	0.738
185	0.748	0.748	0.748	0.748	0.748	0.748
186	0.756	0.756	0.756	0.756	0.756	0.756
187	0.757	0.757	0.757	0.757	0.757	0.757
188	0.774	0.774	0.774	0.774	0.774	0.774
189	0.808	0.808	0.808	0.808	0.808	0.808
190	0.844	0.844	0.844	0.844	0.844	0.844
191	0.87	0.87	0.87	0.87	0.87	0.87
192	0.891	0.891	0.891	0.891	0.891	0.891
193	0.875	0.875	0.875	0.875	0.875	0.875
194	0.869	0.869	0.869	0.869	0.869	0.869
195	0.854	0.854	0.854	0.854	0.854	0.854
196	0.84	0.84	0.84	0.84	0.84	0.84
197	0.829	0.829	0.829	0.829	0.829	0.829
198	0.826	0.826	0.826	0.826	0.826	0.826
199	0.819	0.819	0.819	0.819	0.819	0.819
200	0.813	0.813	0.813	0.813	0.813	0.813
201	0.819	0.819	0.819	0.819	0.819	0.819
202	0.828	0.828	0.828	0.828	0.828	0.828
203	0.844	0.844	0.844	0.844	0.844	0.844
204	0.865	0.865	0.865	0.865	0.865	0.865
205	0.895	0.895	0.895	0.895	0.895	0.895
206	0.916	0.916	0.916	0.916	0.916	0.916
207	0.907	0.907	0.907	0.907	0.907	0.907
208	0.892	0.892	0.892	0.892	0.892	0.892
209	0.872	0.872	0.872	0.872	0.872	0.872
210	0.858	0.858	0.858	0.858	0.858	0.858
211	0.836	0.836	0.836	0.836	0.836	0.836
212	0.81	0.81	0.81	0.81	0.81	0.81
213	0.784	0.784	0.784	0.784	0.784	0.784
214	0.76	0.76	0.76	0.76	0.76	0.76
215	0.758	0.758	0.758	0.758	0.758	0.758
216	0.785	0.785	0.785	0.785	0.785	0.785
217	0.805	0.805	0.805	0.805	0.805	0.805
218	0.8	0.8	0.8	0.8	0.8	0.8
219	0.805	0.805	0.805	0.805	0.805	0.805
220	0.791	0.791	0.791	0.791	0.791	0.791
221	0.802	0.802	0.802	0.802	0.802	0.802
222	0.818	0.818	0.818	0.818	0.818	0.818
223	0.816	0.816	0.816	0.816	0.816	0.816
224	0.806	0.806	0.806	0.806	0.806	0.806
225	0.799	0.799	0.799	0.799	0.799	0.799
226	0.797	0.797	0.797	0.797	0.797	0.797
227	0.807	0.807	0.807	0.807	0.807	0.807
228	0.824	0.824	0.824	0.824	0.824	0.824
229	0.853	0.853	0.853	0.853	0.853	0.853
230	0.888	0.888	0.888	0.888	0.888	0.888
231	0.896	0.896	0.896	0.896	0.896	0.896
232	0.883	0.883	0.883	0.883	0.883	0.883
233	0.871	0.871	0.871	0.871	0.871	0.871
234	0.843	0.843	0.843	0.843	0.843	0.843
235	0.816	0.816	0.816	0.816	0.816	0.816
236	0.799	0.799	0.799	0.799	0.799	0.799
237	0.791	0.791	0.791	0.791	0.791	0.791
238	0.807	0.807	0.807	0.807	0.807	0.807
239	0.846	0.846	0.846	0.846	0.846	0.846
240	0.878	0.878	0.878	0.878	0.878	0.878
241	0.903	0.903	0.903	0.903	0.903	0.903
242	0.92	0.92	0.92	0.92	0.92	0.92
243	0.909	0.909	0.909	0.909	0.909	0.909
244	0.897	0.897	0.897	0.897	0.897	0.897
245	0.882	0.882	0.882	0.882	0.882	0.882
246	0.879	0.879	0.879	0.879	0.879	0.879
247	0.893	0.893	0.893	0.893	0.893	0.893
248	0.88	0.88	0.88	0.88	0.88	0.88
249	0.858	0.858	0.858	0.858	0.858	0.858
250	0.824	0.824	0.824	0.824	0.824	0.824
251	0.785	0.785	0.785	0.785	0.785	0.785
252	0.754	0.754	0.754	0.754	0.754	0.754
253	0.712	0.712	0.712	0.712	0.712	0.712
254	0.681	0.681	0.681	0.681	0.681	0.681
255	0.669	0.669	0.669	0.669	0.669	0.669
256	0.691	0.691	0.691	0.691	0.691	0.691
257	0.758	0.758	0.758	0.758	0.758	0.758
258	0.813	0.813	0.813	0.813	0.813	0.813
259	0.85	0.85	0.85	0.85	0.85	0.85
260	0.886	0.886	0.886	0.886	0.886	0.886
261	0.905	0.905	0.905	0.905	0.905	0.905
262	0.926	0.926	0.926	0.926	0.926	0.926
263	0.931	0.931	0.931	0.931	0.931	0.931
264	0.924	0.924	0.924	0.924	0.924	0.924
265	0.92	0.92	0.92	0.92	0.92	0.92
266	0.903	0.903	0.903	0.903	0.903	0.903
267	0.886	0.886	0.886	0.886	0.886	0.886
268	0.867	0.867	0.867	0.867	0.867	0.867
269	0.866	0.866	0.866	0.866	0.866	0.866
270	0.868	0.868	0.868	0.868	0.868	0.868
271	0.868	0.868	0.868	0.868	0.868	0.868
272	0.867	0.867	0.867	0.867	0.867	0.867
273	0.865	0.865	0.865	0.865	0.865	0.865
274	0.878	0.878	0.878	0.878	0.878	0.878
275	0.897	0.897	0.897	0.897	0.897	0.897
276	0.907	0.907	0.907	0.907	0.907	0.907
277	0.91	0.91	0.91	0.91	0.91	0.91
278	0.906	0.906	0.906	0.906	0.906	0.906
279	0.898	0.898	0.898	0.898	0.898	0.898
280	0.882	0.882	0.882	0.882	0.882	0.882
281	0.873	0.873	0.873	0.873	0.873	0.873
282	0.865	0.865	0.865	0.865	0.865	0.865
283	0.855	0.855	0.855	0.855	0.855	0.855
284	0.841	0.841	0.841	0.841	0.841	0.841
285	0.832	0.832	0.832	0.832	0.832	0.832
286	0.819	0.819	0.819	0.819	0.819	0.819
287	0.798	0.798	0.798	0.798	0.798	0.798
288	0.776	0.776	0.776	0.776	0.776	0.776
289	0.756	0.756	0.756	0.756	0.756	0.756
290	0.763	0.763	0.763	0.763	0.763	0.763
291	0.761	0.761	0.761	0.761	0.761	0.761
292	0.762	0.762	0.762	0.762	0.762	0.762
293	0.762	0.762	0.762	0.762	0.762	0.762
294	0.773	0.773	0.773	0.773	0.773	0.773
295	0.768	0.768	0.768	0.768	0.768	0.768
296	0.748	0.748	0.748	0.748	0.748	0.748
297	0.742	0.742	0.742	0.742	0.742	0.742
298	0.751	0.751	0.751	0.751	0.751	0.751
299	0.75	0.75	0.75	0.75	0.75	0.75
300	0.749	0.749	0.749	0.749	0.749	0.749
301	0.739	0.739	0.739	0.739	0.739	0.739
302	0.771	0.771	0.771	0.771	0.771	0.771
303	0.811	0.811	0.811	0.811	0.811	0.811
304	0.862	0.862	0.862	0.862	0.862	0.862
305	0.9	0.9	0.9	0.9	0.9	0.9
306	0.91	0.91	0.91	0.91	0.91	0.91
307	0.894	0.894	0.894	0.894	0.894	0.894
308	0.86	0.86	0.86	0.86	0.86	0.86
309	0.835	0.835	0.835	0.835	0.835	0.835
310	0.81	0.81	0.81	0.81	0.81	0.81
311	0.795	0.795	0.795	0.795	0.795	0.795
312	0.805	0.805	0.805	0.805	0.805	0.805
313	0.82	0.82	0.82	0.82	0.82	0.82
314	0.849	0.849	0.849	0.849	0.849	0.849
315	0.87	0.87	0.87	0.87	0.87	0.87
316	0.895	0.895	0.895	0.895	0.895	0.895
317	0.908	0.908	0.908	0.908	0.908	0.908
318	0.905	0.905	0.905	0.905	0.905	0.905
319	0.885	0.885	0.885	0.885	0.885	0.885
320	0.886	0.886	0.886	0.886	0.886	0.886
321	0.893	0.893	0.893	0.893	0.893	0.893
322	0.904	0.904	0.904	0.904	0.904	0.904
323	0.908	0.908	0.908	0.908	0.908	0.908
324	0.899	0.899	0.899	0.899	0.899	0.899
325	0.893	0.893	0.893	0.893	0.893	0.893
326	0.884	0.884	0.884	0.884	0.884	0.884
327	0.875	0.875	0.875	0.875	0.875	0.875
328	0.87	0.87	0.87	0.87	0.87	0.87
329	0.881	0.881	0.881	0.881	0.881	0.881
330	0.89	0.89	0.89	0.89	0.89	0.89
331	0.897	0.897	0.897	0.897	0.897	0.897
332	0.891	0.891	0.891	0.891	0.891	0.891
333	0.904	0.904	0.904	0.904	0.904	0.904
334	0.907	0.907	0.907	0.907	0.907	0.907
335	0.921	0.921	0.921	0.921	0.921	0.921
336	0.918	0.918	0.918	0.918	0.918	0.918
337	0.902	0.902	0.902	0.902	0.902	0.902
338	0.884	0.884	0.884	0.884	0.884	0.884
339	0.871	0.871	0.871	0.871	0.871	0.871
340	0.852	0.852	0.852	0.852	0.852	0.852
341	0.82	0.82	0.82	0.82	0.82	0.82
342	0.812	0.812	0.812	0.812	0.812	0.812
343	0.811	0.811	0.811	0.811	0.811	0.811
344	0.833	0.833	0.833	0.833	0.833	0.833
345	0.841	0.841	0.841	0.841	0.841	0.841
346	0.842	0.842	0.842	0.842	0.842	0.842
347	0.842	0.842	0.842	0.842	0.842	0.842
348	0.859	0.859	0.859	0.859	0.859	0.859
349	0.884	0.884	0.884	0.884	0.884	0.884
350	0.893	0.893	0.893	0.893	0.893	0.893
351	0.887	0.887	0.887	0.887	0.887	0.887
352	0.883	0.883	0.883	0.883	0.883	0.883
353	0.891	0.891	0.891	0.891	0.891	0.891
354	0.911	0.911	0.911	0.911	0.911	0.911
355	0.923	0.923	0.923	0.923	0.923	0.923
356	0.922	0.922	0.922	0.922	0.922	0.922
357	0.905	0.905	0.905	0.905	0.905	0.905
358	0.894	0.894	0.894	0.894	0.894	0.894
359	0.877	0.877	0.877	0.877	0.877	0.877
360	0.863	0.863	0.863	0.863	0.863	0.863
361	0.856	0.856	0.856	0.856	0.856	0.856
362	0.852	0.852	0.852	0.852	0.852	0.852
363	0.858	0.858	0.858	0.858	0.858	0.858
364	0.86	0.86	0.86	0.86	0.86	0.86
365	0.854	0.854	0.854	0.854	0.854	0.854
366	0.861	0.861	0.861	0.861	0.861	0.861
367	0.879	0.879	0.879	0.879	0.879	0.879
368	0.901	0.901	0.901	0.901	0.901	0.901
369	0.905	0.905	0.905	0.905	0.905	0.905
370	0.901	0.901	0.901	0.901	0.901	0.901
371	0.879	0.879	0.879	0.879	0.879	0.879
372	0.858	0.858	0.858	0.858	0.858	0.858
373	0.831	0.831	0.831	0.831	0.831	0.831
374	0.813	0.813	0.813	0.813	0.813	0.813
375	0.798	0.798	0.798	0.798	0.798	0.798
376	0.791	0.791	0.791	0.791	0.791	0.791
377	0.771	0.771	0.771	0.771	0.771	0.771
378	0.766	0.766	0.766	0.766	0.766	0.766
379	0.789	0.789	0.789	0.789	0.789	0.789
380	0.803	0.803	0.803	0.803	0.803	0.803
381	0.8	0.8	0.8	0.8	0.8	0.8
382	0.79	0.79	0.79	0.79	0.79	0.79
383	0.779	0.779	0.779	0.779	0.779	0.779
384	0.772	0.772	0.772	0.772	0.772	0.772
385	0.781	0.781	0.781	0.781	0.781	0.781
386	0.789	0.789	0.789	0.789	0.789	0.789
387	0.789	0.789	0.789	0.789	0.789	0.789
388	0.781	0.781	0.781	0.781	0.781	0.781
389	0.766	0.766	0.766	0.766	0.766	0.766
390	0.781	0.781	0.781	0.781	0.781	0.781
391	0.804	0.804	0.804	0.804	0.804	0.804
392	0.84	0.84	0.84	0.84	0.84	0.84
393	0.845	0.845	0.845	0.845	0.845	0.845
394	0.851	0.851	0.851	0.851	0.851	0.851
395	0.85	0.85	0.85	0.85	0.85	0.85
396	0.849	0.849	0.849	0.849	0.849	0.849
397	0.828	0.828	0.828	0.828	0.828	0.828
398	0.808	0.808	0.808	0.808	0.808	0.808
399	0.779	0.779	0.779	0.779	0.779	0.779
400	0.747	0.747	0.747	0.747	0.747	0.747
401	0.717	0.717	0.717	0.717	0.717	0.717
402	0.694	0.694	0.694	0.694	0.694	0.694
403	0.718	0.718	0.718	0.718	0.718	0.718
404	0.71	0.71	0.71	0.71	0.71	0.71
405	0.731	0.731	0.731	0.731	0.731	0.731
406	0.738	0.738	0.738	0.738	0.738	0.738
407	0.763	0.763	0.763	0.763	0.763	0.763
408	0.793	0.793	0.793	0.793	0.793	0.793
409	0.808	0.808	0.808	0.808	0.808	0.808
410	0.825	0.825	0.825	0.825	0.825	0.825
411	0.826	0.826	0.826	0.826	0.826	0.826
412	0.81	0.81	0.81	0.81	0.81	0.81
413	0.807	0.807	0.807	0.807	0.807	0.807
414	0.801	0.801	0.801	0.801	0.801	0.801
415	0.801	0.801	0.801	0.801	0.801	0.801
416	0.791	0.791	0.791	0.791	0.791	0.791
417	0.791	0.791	0.791	0.791	0.791	0.791
418	0.778	0.778	0.778	0.778	0.778	0.778
419	0.771	0.771	0.771	0.771	0.771	0.771
420	0.769	0.769	0.769	0.769	0.769	0.769
421	0.779	0.779	0.779	0.779	0.779	0.779
422	0.799	0.799	0.799	0.799	0.799	0.799
423	0.797	0.797	0.797	0.797	0.797	0.797
424	0.796	0.796	0.796	0.796	0.796	0.796
425	0.804	0.804	0.804	0.804	0.804	0.804
426	0.785	0.785	0.785	0.785	0.785	0.785
427	0.757	0.757	0.757	0.757	0.757	0.757
428	0.723	0.723	0.723	0.723	0.723	0.723
429	0.701	0.701	0.701	0.701	0.701	0.701
430	0.707	0.707	0.707	0.707	0.707	0.707
431	0.727	0.727	0.727	0.727	0.727	0.727
432	0.737	0.737	0.737	0.737	0.737	0.737
433	0.746	0.746	0.746	0.746	0.746	0.746
434	0.744	0.744	0.744	0.744	0.744	0.744
435	0.748	0.748	0.748	0.748	0.748	0.748
436	0.752	0.752	0.752	0.752	0.752	0.752
437	0.765	0.765	0.765	0.765	0.765	0.765
438	0.755	0.755	0.755	0.755	0.755	0.755
439	0.764	0.764	0.764	0.764	0.764	0.764
440	0.741	0.741	0.741	0.741	0.741	0.741
441	0.727	0.727	0.727	0.727	0.727	0.727
442	0.719	0.719	0.719	0.719	0.719	0.719
443	0.716	0.716	0.716	0.716	0.716	0.716
444	0.748	0.748	0.748	0.748	0.748	0.748
445	0.761	0.761	0.761	0.761	0.761	0.761
446	0.767	0.767	0.767	0.767	0.767	0.767
447	0.757	0.757	0.757	0.757	0.757	0.757
448	0.766	0.766	0.766	0.766	0.766	0.766
449	0.769	0.769	0.769	0.769	0.769	0.769
450	0.782	0.782	0.782	0.782	0.782	0.782
451	0.772	0.772	0.772	0.772	0.772	0.772
452	0.784	0.784	0.784	0.784	0.784	0.784
453	0.768	0.768	0.768	0.768	0.768	0.768
454	0.779	0.779	0.779	0.779	0.779	0.779
455	0.775	0.775	0.775	0.775	0.775	0.775
456	0.785	0.785	0.785	0.785	0.785	0.785
457	0.811	0.811	0.811	0.811	0.811	0.811
458	0.824	0.824	0.824	0.824	0.824	0.824
459	0.85	0.85	0.85	0.85	0.85	0.85
460	0.873	0.873	0.873	0.873	0.873	0.873
461	0.873	0.873	0.873	0.873	0.873	0.873
462	0.88	0.88	0.88	0.88	0.88	0.88
463	0.866	0.866	0.866	0.866	0.866	0.866
464	0.856	0.856	0.856	0.856	0.856	0.856
465	0.848	0.848	0.848	0.848	0.848	0.848
466	0.824	0.824	0.824	0.824	0.824	0.824
467	0.811	0.811	0.811	0.811	0.811	0.811
468	0.783	0.783	0.783	0.783	0.783	0.783
469	0.769	0.769	0.769	0.769	0.769	0.769
470	0.778	0.778	0.778	0.778	0.778	0.778
471	0.807	0.807	0.807	0.807	0.807	0.807
472	0.844	0.844	0.844	0.844	0.844	0.844
473	0.851	0.851	0.851	0.851	0.851	0.851
474	0.857	0.857	0.857	0.857	0.857	0.857
475	0.84	0.84	0.84	0.84	0.84	0.84
476	0.837	0.837	0.837	0.837	0.837	0.837
477	0.843	0.843	0.843	0.843	0.843	0.843
478	0.854	0.854	0.854	0.854	0.854	0.854
479	0.878	0.878	0.878	0.878	0.878	0.878
480	0.896	0.896	0.896	0.896	0.896	0.896
481	0.908	0.908	0.908	0.908	0.908	0.908
482	0.906	0.906	0.906	0.906	0.906	0.906
483	0.907	0.907	0.907	0.907	0.907	0.907
484	0.909	0.909	0.909	0.909	0.909	0.909
485	0.901	0.901	0.901	0.901	0.901	0.901
486	0.903	0.903	0.903	0.903	0.903	0.903
487	0.918	0.918	0.918	0.918	0.918	0.918
488	0.918	0.918	0.918	0.918	0.918	0.918
489	0.94	0.94	0.94	0.94	0.94	0.94
490	0.951	0.951	0.951	0.951	0.951	0.951
491	0.943	0.943	0.943	0.943	0.943	0.943
492	0.929	0.929	0.929	0.929	0.929	0.929
493	0.905	0.905	0.905	0.905	0.905	0.905
494	0.884	0.884	0.884	0.884	0.884	0.884
495	0.866	0.866	0.866	0.866	0.866	0.866
496	0.837	0.837	0.837	0.837	0.837	0.837
497	0.832	0.832	0.832	0.832	0.832	0.832
498	0.844	0.844	0.844	0.844	0.844	0.844
499	0.872	0.872	0.872	0.872	0.872	0.872
500	0.894	0.894	0.894	0.894	0.894	0.894
501	0.899	0.899	0.899	0.899	0.899	0.899
502	0.912	0.912	0.912	0.912	0.912	0.912
503	0.903	0.903	0.903	0.903	0.903	0.903
504	0.907	0.907	0.907	0.907	0.907	0.907
505	0.898	0.898	0.898	0.898	0.898	0.898
506	0.897	0.897	0.897	0.897	0.897	0.897
507	0.895	0.895	0.895	0.895	0.895	0.895
508	0.874	0.874	0.874	0.874	0.874	0.874
509	0.864	0.864	0.864	0.864	0.864	0.864
510	0.856	0.856	0.856	0.856	0.856	0.856
511	0.845	0.845	0.845	0.845	0.845	0.845
512	0.824	0.824	0.824	0.824	0.824	0.824
513	0.8	0.8	0.8	0.8	0.8	0.8
514	0.786	0.786	0.786	0.786	0.786	0.786
515	0.768	0.768	0.768	0.768	0.768	0.768
516	0.772	0.772	0.772	0.772	0.772	0.772
517	0.778	0.778	0.778	0.778	0.778	0.778
518	0.797	0.797	0.797	0.797	0.797	0.797
519	0.818	0.818	0.818	0.818	0.818	0.818
520	0.843	0.843	0.843	0.843	0.843	0.843
521	0.86	0.86	0.86	0.86	0.86	0.86
522	0.879	0.879	0.879	0.879	0.879	0.879
523	0.887	0.887	0.887	0.887	0.887	0.887
524	0.883	0.883	0.883	0.883	0.883	0.883
525	0.871	0.871	0.871	0.871	0.871	0.871
526	0.869	0.869	0.869	0.869	0.869	0.869
527	0.891	0.891	0.891	0.891	0.891	0.891
528	0.893	0.893	0.893	0.893	0.893	0.893
529	0.884	0.884	0.884	0.884	0.884	0.884
530	0.888	0.888	0.888	0.888	0.888	0.888
531	0.897	0.897	0.897	0.897	0.897	0.897
532	0.91	0.91	0.91	0.91	0.91	0.91
533	0.914	0.914	0.914	0.914	0.914	0.914
534	0.892	0.892	0.892	0.892	0.892	0.892
	0.82492	0.825012	0.824782	0.82485	0.824998	0.824996
