# Supplementary material for: Exploring the potential role of GyrA inhibiting quinoline analog: an in silico study
Source: Sci Rep. 2025 Jul 2;15:23136. doi: 10.1038/s41598-025-04409-2 (PMC12216884; doi:10.1038/s41598-025-04409-2)
Supplement: Supplementary file 2 — Supplementary Material 2 [file 41598_2025_4409_MOESM2_ESM.xlsx]

## Sheet: 2.1_Leadlike Analogues_264
Molecule	Canonical SMILES	Formula	MW	#Heavy atoms	#Aromatic heavy atoms	Fraction Csp3	#Rotatable bonds	#H-bond acceptors	#H-bond donors	MR	TPSA	iLOGP	XLOGP3	WLOGP	MLOGP	Silicos-IT Log P	Consensus Log P	ESOL Log S	ESOL Solubility (mg/ml)	ESOL Solubility (mol/l)	ESOL Class	Ali Log S	Ali Solubility (mg/ml)	Ali Solubility (mol/l)	Ali Class	Silicos-IT LogSw	Silicos-IT Solubility (mg/ml)	Silicos-IT Solubility (mol/l)	Silicos-IT class	GI absorption	BBB permeant	Pgp substrate	CYP1A2 inhibitor	CYP2C19 inhibitor	CYP2C9 inhibitor	CYP2D6 inhibitor	CYP3A4 inhibitor	log Kp (cm/s)	Lipinski #violations	Ghose #violations	Veber #violations	Egan #violations	Muegge #violations	Bioavailability Score	PAINS #alerts	Brenk #alerts	Leadlikeness #violations	Synthetic Accessibility
ZINC000006667022	Ic1ccnc2c1cccc2	C9H6IN	255.06	11	10	0	0	1	0	54.46	12.89	2.05	2.9	2.84	2.71	3.46	2.79	-3.92	0.0306	0.00012	Soluble	-2.83	0.376	0.00147	Soluble	-4.66	0.00564	2.21e-05	Moderately soluble	High	Yes	No	Yes	No	No	No	No	-5.8	0	1	0	0	1	0.55	0	1	0	1.77
ZINC000026507140	Ic1cccc2c1ccnc2	C9H6IN	255.06	11	10	0	0	1	0	54.46	12.89	2	2.75	2.84	2.44	3.46	2.7	-3.83	0.038	0.000149	Soluble	-2.68	0.538	0.00211	Soluble	-4.66	0.00564	2.21e-05	Moderately soluble	High	Yes	No	Yes	No	No	No	No	-5.9	0	1	0	0	1	0.55	0	1	0	1.72
ZINC000030678138	Ic1cccc2c1nccc2	C9H6IN	255.06	11	10	0	0	1	0	54.46	12.89	2.02	2.89	2.84	2.71	3.46	2.78	-3.91	0.031	0.000122	Soluble	-2.82	0.385	0.00151	Soluble	-4.66	0.00564	2.21e-05	Moderately soluble	High	Yes	No	Yes	No	No	No	No	-5.8	0	1	0	0	1	0.55	0	1	0	1.91
ZINC000034429244	Ic1cnc2c(c1)cccc2	C9H6IN	255.06	11	10	0	0	1	0	54.46	12.89	2.1	2.82	2.84	2.71	3.46	2.78	-3.87	0.0344	0.000135	Soluble	-2.75	0.455	0.00179	Soluble	-4.66	0.00564	2.21e-05	Moderately soluble	High	Yes	No	Yes	No	No	No	No	-5.85	0	1	0	0	1	0.55	0	1	0	1.95
ZINC000000331153	Ic1nccc2c1cccc2	C9H6IN	255.06	11	10	0	0	1	0	54.46	12.89	2.06	2.79	2.84	2.71	3.46	2.77	-3.85	0.0359	0.000141	Soluble	-2.72	0.489	0.00192	Soluble	-4.66	0.00564	2.21e-05	Moderately soluble	High	Yes	No	Yes	No	No	No	No	-5.87	0	1	0	0	1	0.55	0	2	0	2.12
ZINC000032299969	Ic1ncc2c(c1)cccc2	C9H6IN	255.06	11	10	0	0	1	0	54.46	12.89	2.08	2.97	2.84	2.44	3.46	2.76	-3.97	0.0276	0.000108	Soluble	-2.9	0.318	0.00125	Soluble	-4.66	0.00564	2.21e-05	Moderately soluble	High	Yes	No	Yes	No	No	No	No	-5.75	0	1	0	0	1	0.55	0	2	0	2.12
ZINC000000331155	Ic1cncc2c1cccc2	C9H6IN	255.06	11	10	0	0	1	0	54.46	12.89	2.03	2.75	2.84	2.44	3.46	2.7	-3.83	0.038	0.000149	Soluble	-2.68	0.538	0.00211	Soluble	-4.66	0.00564	2.21e-05	Moderately soluble	High	Yes	No	Yes	No	No	No	No	-5.9	0	1	0	0	1	0.55	0	1	0	1.95
ZINC000000331148	Ic1ccc2c(n1)cccc2	C9H6IN	255.06	11	10	0	0	1	0	54.46	12.89	2.14	3.04	2.84	2.71	3.46	2.84	-4.01	0.025	9.79e-05	Moderately soluble	-2.98	0.269	0.00106	Soluble	-4.66	0.00564	2.21e-05	Moderately soluble	High	Yes	No	Yes	No	No	No	No	-5.7	0	1	0	0	1	0.55	0	2	0	2.12
ZINC000021297837	Ic1ccc2c(c1)cccn2	C9H6IN	255.06	11	10	0	0	1	0	54.46	12.89	2.11	2.86	2.84	2.71	3.46	2.8	-3.9	0.0324	0.000127	Soluble	-2.79	0.414	0.00162	Soluble	-4.66	0.00564	2.21e-05	Moderately soluble	High	Yes	No	Yes	No	No	No	No	-5.83	0	1	0	0	1	0.55	0	1	0	1.72
ZINC000026507144	Ic1cccc2c1cccn2	C9H6IN	255.06	11	10	0	0	1	0	54.46	12.89	2.07	3.15	2.84	2.71	3.46	2.84	-4.08	0.0213	8.35e-05	Moderately soluble	-3.09	0.207	0.000812	Soluble	-4.66	0.00564	2.21e-05	Moderately soluble	High	Yes	No	Yes	No	No	No	No	-5.62	0	1	0	0	1	0.55	0	1	0	1.88
ZINC000071255619	Ic1ccc2c(c1)nccc2	C9H6IN	255.06	11	10	0	0	1	0	54.46	12.89	2.04	2.76	2.84	2.71	3.46	2.76	-3.83	0.0375	0.000147	Soluble	-2.69	0.526	0.00206	Soluble	-4.66	0.00564	2.21e-05	Moderately soluble	High	Yes	No	Yes	No	No	No	No	-5.9	0	1	0	0	1	0.55	0	1	0	1.88
ZINC000095883879	Ic1cnc2c(c1)cccc2C	C10H8IN	269.08	12	10	0.1	0	1	0	59.43	12.89	2.38	3.53	3.15	2.99	3.89	3.19	-4.35	0.0121	4.48e-05	Moderately soluble	-3.48	0.0881	0.000327	Soluble	-5.04	0.00247	9.16e-06	Moderately soluble	High	Yes	No	Yes	Yes	No	No	No	-5.44	0	0	0	0	1	0.55	0	1	1	1.91
ZINC000012957443	Clc1ccc2c(c1)nccc2I	C9H5ClIN	289.5	12	10	0	0	1	0	59.47	12.89	2.31	3.47	3.49	3.26	4.05	3.32	-4.44	0.0106	3.65e-05	Moderately soluble	-3.42	0.109	0.000378	Soluble	-5.26	0.00159	5.5e-06	Moderately soluble	High	Yes	No	Yes	Yes	No	No	No	-5.6	0	1	0	0	1	0.55	0	1	0	1.85
ZINC000001672896	Ic1cc(C)c2c(n1)cccc2	C10H8IN	269.08	12	10	0.1	0	1	0	59.43	12.89	2.37	3.24	3.15	2.99	3.89	3.13	-4.17	0.0184	6.82e-05	Moderately soluble	-3.18	0.176	0.000655	Soluble	-5.04	0.00247	9.16e-06	Moderately soluble	High	Yes	No	Yes	Yes	No	No	No	-5.64	0	0	0	0	1	0.55	0	2	0	1.95
ZINC000088190239	Fc1ccc2c(c1)c(I)ncc2	C9H5FIN	273.05	12	10	0	0	2	0	54.42	12.89	2.15	2.89	3.4	3.12	3.83	3.08	-3.97	0.0292	0.000107	Soluble	-2.82	0.412	0.00151	Soluble	-4.93	0.00322	1.18e-05	Moderately soluble	High	Yes	No	Yes	No	No	No	No	-5.91	0	1	0	0	1	0.55	0	2	0	2.27
ZINC000035731085	Clc1ccnc2c1cccc2I	C9H5ClIN	289.5	12	10	0	0	1	0	59.47	12.89	2.29	3.47	3.49	3.26	4.05	3.31	-4.44	0.0106	3.65e-05	Moderately soluble	-3.42	0.109	0.000378	Soluble	-5.26	0.00159	5.5e-06	Moderately soluble	High	Yes	No	Yes	Yes	No	No	No	-5.6	0	1	0	0	1	0.55	0	1	0	1.96
ZINC000088190240	Fc1cccc2c1ccnc2I	C9H5FIN	273.05	12	10	0	0	2	0	54.42	12.89	2.17	2.89	3.4	3.12	3.83	3.08	-3.97	0.0292	0.000107	Soluble	-2.82	0.412	0.00151	Soluble	-4.93	0.00322	1.18e-05	Moderately soluble	High	Yes	No	Yes	No	No	No	No	-5.91	0	1	0	0	1	0.55	0	2	0	2.27
ZINC000044790405	Clc1ccc2c(c1)c(I)ncc2	C9H5ClIN	289.5	12	10	0	0	1	0	59.47	12.89	2.31	3.42	3.49	3.26	4.05	3.3	-4.41	0.0114	3.92e-05	Moderately soluble	-3.37	0.123	0.000426	Soluble	-5.26	0.00159	5.5e-06	Moderately soluble	High	Yes	No	Yes	Yes	No	No	No	-5.64	0	1	0	0	1	0.55	0	2	0	2.09
ZINC000091692919	Fc1ccc2c(c1)ncc(c2)I	C9H5FIN	273.05	12	10	0	0	2	0	54.42	12.89	2.19	2.94	3.4	3.12	3.83	3.09	-4	0.0272	9.96e-05	Moderately soluble	-2.87	0.366	0.00134	Soluble	-4.93	0.00322	1.18e-05	Moderately soluble	High	Yes	No	Yes	No	No	No	No	-5.88	0	1	0	0	1	0.55	0	1	0	2.26
ZINC000019721566	Ic1cnc2c(c1Cl)cccc2	C9H5ClIN	289.5	12	10	0	0	1	0	59.47	12.89	2.29	3.47	3.49	3.26	4.05	3.31	-4.44	0.0106	3.65e-05	Moderately soluble	-3.42	0.109	0.000378	Soluble	-5.26	0.00159	5.5e-06	Moderately soluble	High	Yes	No	Yes	Yes	No	No	No	-5.6	0	1	0	0	1	0.55	0	1	0	1.95
ZINC000002506547	Fc1cnc2c(c1I)cccc2	C9H5FIN	273.05	12	10	0	0	2	0	54.42	12.89	2.15	2.94	3.4	3.12	3.83	3.09	-4	0.0272	9.96e-05	Moderately soluble	-2.87	0.366	0.00134	Soluble	-4.93	0.00322	1.18e-05	Moderately soluble	High	Yes	No	Yes	No	No	No	No	-5.88	0	1	0	0	1	0.55	0	1	0	2.04
ZINC000068577469	Ic1cnc2c(c1)cccc2Cl	C9H5ClIN	289.5	12	10	0	0	1	0	59.47	12.89	2.31	3.09	3.49	3.26	4.05	3.24	-4.2	0.0183	6.33e-05	Moderately soluble	-3.03	0.271	0.000937	Soluble	-5.26	0.00159	5.5e-06	Moderately soluble	High	Yes	No	Yes	Yes	No	No	No	-5.87	0	1	0	0	1	0.55	0	1	0	2.03
ZINC000019721643	Ic1cnc2c(c1)cccc2F	C9H5FIN	273.05	12	10	0	0	2	0	54.42	12.89	2.1	2.84	3.4	3.12	3.83	3.06	-3.94	0.0314	0.000115	Soluble	-2.77	0.465	0.0017	Soluble	-4.93	0.00322	1.18e-05	Moderately soluble	High	Yes	No	Yes	No	No	No	No	-5.95	0	1	0	0	1	0.55	0	1	0	2.08
ZINC000085399553	Fc1ccc(c2c1cccn2)I	C9H5FIN	273.05	12	10	0	0	2	0	54.42	12.89	2.14	2.94	3.4	3.12	3.83	3.08	-4	0.0272	9.96e-05	Moderately soluble	-2.87	0.366	0.00134	Soluble	-4.93	0.00322	1.18e-05	Moderately soluble	High	Yes	No	Yes	No	No	No	No	-5.88	0	1	0	0	1	0.55	0	1	0	2.31
ZINC000085399524	Fc1ccc2c(c1I)nccc2	C9H5FIN	273.05	12	10	0	0	2	0	54.42	12.89	2.06	2.94	3.4	3.12	3.83	3.07	-4	0.0272	9.96e-05	Moderately soluble	-2.87	0.366	0.00134	Soluble	-4.93	0.00322	1.18e-05	Moderately soluble	High	Yes	No	Yes	No	No	No	No	-5.88	0	1	0	0	1	0.55	0	1	0	2.32
ZINC000098175202	Cc1ncc2c(c1I)cccc2	C10H8IN	269.08	12	10	0.1	0	1	0	59.43	12.89	2.29	3.15	3.15	2.72	3.89	3.04	-4.11	0.0209	7.77e-05	Moderately soluble	-3.09	0.218	0.000812	Soluble	-5.04	0.00247	9.16e-06	Moderately soluble	High	Yes	No	Yes	Yes	No	No	No	-5.7	0	0	0	0	1	0.55	0	1	0	1.84
ZINC000019721655	Ic1ccc2c(c1)c(=O)cc[nH]2	C9H6INO	271.05	12	10	0	0	1	1	57.29	32.86	1.77	1.23	2.13	1.7	3.55	2.08	-2.91	0.332	0.00122	Soluble	-1.52	8.23	0.0304	Very soluble	-4.56	0.0075	2.77e-05	Moderately soluble	High	Yes	No	Yes	No	No	No	No	-7.08	0	1	0	0	0	0.55	0	1	0	2
ZINC000103533242	Ic1ccc2c(c1)c(=O)cc[nH]2	C9H6INO	271.05	12	10	0	0	1	1	57.29	32.86	1.77	1.23	2.13	1.7	3.55	2.08	-2.91	0.332	0.00122	Soluble	-1.52	8.23	0.0304	Very soluble	-4.56	0.0075	2.77e-05	Moderately soluble	High	Yes	No	Yes	No	No	No	No	-7.08	0	1	0	0	0	0.55	0	1	0	2
ZINC000000343343	Brc1cnc2c(c1)cncc2Br	C8H4Br2N2	287.94	12	10	0	0	2	0	54.94	25.78	2.13	2.5	3.15	2.05	3.29	2.62	-3.82	0.0439	0.000152	Soluble	-2.69	0.592	0.00206	Soluble	-5.03	0.00271	9.4e-06	Moderately soluble	High	Yes	No	Yes	No	No	No	No	-6.28	0	1	0	0	0	0.55	0	0	0	1.54
ZINC000000134801	Cc1ccc2c(n1)c(I)ccc2	C10H8IN	269.08	12	10	0.1	0	1	0	59.43	12.89	2.32	3.24	3.15	2.99	3.89	3.12	-4.17	0.0184	6.82e-05	Moderately soluble	-3.18	0.176	0.000655	Soluble	-5.04	0.00247	9.16e-06	Moderately soluble	High	Yes	No	Yes	Yes	No	No	No	-5.64	0	0	0	0	1	0.55	0	1	0	1.82
ZINC000085399508	Fc1ccc2c(c1I)cccn2	C9H5FIN	273.05	12	10	0	0	2	0	54.42	12.89	2.13	2.94	3.4	3.12	3.83	3.08	-4	0.0272	9.96e-05	Moderately soluble	-2.87	0.366	0.00134	Soluble	-4.93	0.00322	1.18e-05	Moderately soluble	High	Yes	No	Yes	No	No	No	No	-5.88	0	1	0	0	1	0.55	0	1	0	2.09
ZINC000034330186	Ic1cc2ccccc2nc1Cl	C9H5ClIN	289.5	12	10	0	0	1	0	59.47	12.89	2.38	3.8	3.49	3.26	4.05	3.4	-4.65	0.00655	2.26e-05	Moderately soluble	-3.77	0.0497	0.000172	Soluble	-5.26	0.00159	5.5e-06	Moderately soluble	High	Yes	No	Yes	Yes	No	No	No	-5.37	0	1	0	0	1	0.55	0	2	1	2.06
ZINC000098181526	Cc1cc(I)c2c(n1)cccc2	C10H8IN	269.08	12	10	0.1	0	1	0	59.43	12.89	2.38	3.24	3.15	2.99	3.89	3.13	-4.17	0.0184	6.82e-05	Moderately soluble	-3.18	0.176	0.000655	Soluble	-5.04	0.00247	9.16e-06	Moderately soluble	High	Yes	No	Yes	Yes	No	No	No	-5.64	0	0	0	0	1	0.55	0	1	0	1.7
ZINC000035731135	Ic1cccc2c1[nH]ccc2=O	C9H6INO	271.05	12	10	0	0	1	1	57.29	32.86	1.87	2.21	2.13	1.7	3.55	2.29	-3.53	0.0801	0.000295	Soluble	-2.53	0.792	0.00292	Soluble	-4.56	0.0075	2.77e-05	Moderately soluble	High	Yes	No	Yes	No	No	No	No	-6.38	0	1	0	0	0	0.55	0	1	0	2.14
ZINC000085399620	Fc1cc2cccnc2c(c1C)I	C10H7FIN	287.07	13	10	0.1	0	2	0	59.38	12.89	2.32	3.3	3.71	3.39	4.27	3.4	-4.27	0.0155	5.39e-05	Moderately soluble	-3.25	0.163	0.000567	Soluble	-5.31	0.0014	4.88e-06	Moderately soluble	High	Yes	No	Yes	No	No	No	No	-5.71	0	0	0	0	1	0.55	0	1	0	2.05
ZINC000082049578	Ic1cc2cccnc2c(c1)Cl	C9H5ClIN	289.5	12	10	0	0	1	0	59.47	12.89	2.27	3.09	3.49	3.26	4.05	3.23	-4.2	0.0183	6.33e-05	Moderately soluble	-3.03	0.271	0.000937	Soluble	-5.26	0.00159	5.5e-06	Moderately soluble	High	Yes	No	Yes	Yes	No	No	No	-5.87	0	1	0	0	1	0.55	0	1	0	1.89
ZINC000038241212	Ic1cnc2c(n1)cccc2	C8H5IN2	256.04	11	10	0	0	2	0	52.26	25.78	1.96	1.9	2.23	1.76	2.94	2.16	-3.3	0.129	0.000504	Soluble	-2.06	2.21	0.00863	Soluble	-4.28	0.0134	5.22e-05	Moderately soluble	High	Yes	No	Yes	No	No	No	No	-6.51	0	1	0	0	0	0.55	0	1	0	2.34
ZINC000019721657	O=c1c(I)c[nH]c2c1cccc2	C9H6INO	271.05	12	10	0	0	1	1	57.29	32.86	1.72	2.22	2.13	1.7	3.55	2.27	-3.54	0.0789	0.000291	Soluble	-2.54	0.773	0.00285	Soluble	-4.56	0.0075	2.77e-05	Moderately soluble	High	Yes	No	Yes	No	No	No	No	-6.38	0	1	0	0	0	0.55	0	1	0	2.13
ZINC000095883880	Ic1cnc2c(c1)cc(cc2F)C	C10H7FIN	287.07	13	10	0.1	0	2	0	59.38	12.89	2.41	3.3	3.71	3.39	4.27	3.42	-4.27	0.0155	5.39e-05	Moderately soluble	-3.25	0.163	0.000567	Soluble	-5.31	0.0014	4.88e-06	Moderately soluble	High	Yes	No	Yes	No	No	No	No	-5.71	0	0	0	0	1	0.55	0	1	0	2.05
ZINC000034478772	Ic1ccnc2c1nccc2	C8H5IN2	256.04	11	10	0	0	2	0	52.26	25.78	1.78	1.86	2.23	1.76	2.94	2.12	-3.27	0.137	0.000535	Soluble	-2.02	2.43	0.00949	Soluble	-4.28	0.0134	5.22e-05	Moderately soluble	High	Yes	No	Yes	No	No	No	No	-6.54	0	1	0	0	0	0.55	0	1	0	2.1
ZINC000072206991	CN(c1nccc2c1cccc2Br)C	C11H11BrN2	251.12	14	10	0.18	1	1	0	63.65	16.13	2.52	3.25	3.06	2.87	2.67	2.88	-3.91	0.0311	0.000124	Soluble	-3.26	0.137	0.000546	Soluble	-4.67	0.00539	2.15e-05	Moderately soluble	High	Yes	No	Yes	No	No	No	No	-5.52	0	0	0	0	0	0.55	0	0	0	1.84
ZINC000095933199	COc1c(I)ccc2c1nccc2	C10H8INO	285.08	13	10	0.1	1	2	0	60.95	22.12	2.24	2.81	2.85	2.33	3.39	2.72	-3.88	0.0375	0.000132	Soluble	-2.93	0.334	0.00117	Soluble	-4.77	0.0048	1.68e-05	Moderately soluble	High	Yes	No	Yes	No	No	No	No	-6.04	0	0	0	0	0	0.55	0	1	0	1.99
ZINC000001020111	Brc1cnc2c(c1)ncc(c2)Br	C8H4Br2N2	287.94	12	10	0	0	2	0	54.94	25.78	2.26	2.59	3.15	2.32	3.29	2.72	-3.87	0.0385	0.000134	Soluble	-2.78	0.478	0.00166	Soluble	-5.03	0.00271	9.4e-06	Moderately soluble	High	Yes	No	Yes	No	No	No	No	-6.22	0	1	0	0	0	0.55	0	0	0	1.67
ZINC000072206988	CCNc1nccc2c1cccc2Br	C11H11BrN2	251.12	14	10	0.18	2	1	1	63.56	24.92	2.47	3.48	3.24	2.87	3.11	3.04	-3.99	0.0259	0.000103	Soluble	-3.69	0.0518	0.000206	Soluble	-5.4	0.000997	3.97e-06	Moderately soluble	High	Yes	No	Yes	Yes	No	Yes	No	-5.36	0	0	0	0	0	0.55	0	0	0	1.8
ZINC000085399528	Fc1ccc2c(c1I)nccc2C	C10H7FIN	287.07	13	10	0.1	0	2	0	59.38	12.89	2.28	3.3	3.71	3.39	4.27	3.39	-4.27	0.0155	5.39e-05	Moderately soluble	-3.25	0.163	0.000567	Soluble	-5.31	0.0014	4.88e-06	Moderately soluble	High	Yes	No	Yes	No	No	No	No	-5.71	0	0	0	0	1	0.55	0	1	0	2.17
ZINC000685937236	CCOc1ccnc2c1cccc2Br	C11H10BrNO	252.11	14	10	0.18	2	2	0	60.74	22.12	2.7	3.15	3.4	2.47	3.43	3.03	-3.78	0.0414	0.000164	Soluble	-3.28	0.131	0.000519	Soluble	-5.09	0.00205	8.13e-06	Moderately soluble	High	Yes	No	Yes	Yes	No	No	No	-5.6	0	0	0	0	0	0.55	0	0	0	1.56
ZINC000032272224	Brc1nc2ccccc2nc1Br	C8H4Br2N2	287.94	12	10	0	0	2	0	54.94	25.78	2.41	3.13	3.15	2.32	3.29	2.86	-4.21	0.0176	6.11e-05	Moderately soluble	-3.34	0.131	0.000456	Soluble	-5.03	0.00271	9.4e-06	Moderately soluble	High	Yes	No	Yes	No	No	No	No	-5.83	0	1	0	0	0	0.55	0	0	0	1.98
ZINC000002513816	O=c1nc2ccccc2ccc1I	C10H6INO	283.07	13	11	0	0	2	0	60.73	29.96	1.89	2.36	2.2	2.75	3.47	2.53	-3.71	0.0555	0.000196	Soluble	-2.63	0.665	0.00235	Soluble	-4.97	0.00303	1.07e-05	Moderately soluble	High	Yes	No	Yes	No	No	No	No	-6.35	0	1	0	0	0	0.55	0	1	0	2.27
ZINC000040164123	CCn1ccc(=O)c2c1ccc(c2)Br	C11H10BrNO	252.11	14	10	0.18	1	1	0	61.98	22	2.42	2.75	2.78	2.12	3	2.61	-3.6	0.0636	0.000252	Soluble	-2.87	0.343	0.00136	Soluble	-4.43	0.00935	3.71e-05	Moderately soluble	High	Yes	No	Yes	Yes	No	No	No	-5.89	0	0	0	0	0	0.55	0	0	0	1.73
ZINC000085399574	Fc1cc(I)c2c(c1C)cccn2	C10H7FIN	287.07	13	10	0.1	0	2	0	59.38	12.89	2.33	3.3	3.71	3.39	4.27	3.4	-4.27	0.0155	5.39e-05	Moderately soluble	-3.25	0.163	0.000567	Soluble	-5.31	0.0014	4.88e-06	Moderately soluble	High	Yes	No	Yes	No	No	No	No	-5.71	0	0	0	0	1	0.55	0	1	0	2.06
ZINC000066054204	Ic1cnc2c(c1)nccc2	C8H5IN2	256.04	11	10	0	0	2	0	52.26	25.78	1.86	1.86	2.23	1.76	2.94	2.13	-3.27	0.137	0.000535	Soluble	-2.02	2.43	0.00949	Soluble	-4.28	0.0134	5.22e-05	Moderately soluble	High	Yes	No	Yes	No	No	No	No	-6.54	0	1	0	0	0	0.55	0	1	0	2.21
ZINC000095616812	COc1ccnc2c1cccc2I	C10H8INO	285.08	13	10	0.1	1	2	0	60.95	22.12	2.35	2.81	2.85	2.33	3.39	2.74	-3.88	0.0375	0.000132	Soluble	-2.93	0.334	0.00117	Soluble	-4.77	0.0048	1.68e-05	Moderately soluble	High	Yes	No	Yes	No	No	No	No	-6.04	0	0	0	0	0	0.55	0	1	0	2.02
ZINC000071773568	Brc1ccc(c2c1nccn2)Br	C8H4Br2N2	287.94	12	10	0	0	2	0	54.94	25.78	2.08	2.59	3.15	2.32	3.29	2.69	-3.87	0.0385	0.000134	Soluble	-2.78	0.478	0.00166	Soluble	-5.03	0.00271	9.4e-06	Moderately soluble	High	Yes	No	Yes	No	No	No	No	-6.22	0	1	0	0	0	0.55	0	0	0	1.83
ZINC000085386480	N#Cc1cnc2c(c1Br)cc(cc2)F	C10H4BrFN2	251.05	14	10	0	0	3	0	54.12	36.68	1.98	2.7	3.43	2.25	3.48	2.77	-3.63	0.0594	0.000237	Soluble	-3.12	0.189	0.000753	Soluble	-4.92	0.003	1.19e-05	Moderately soluble	High	Yes	No	Yes	No	No	No	No	-5.91	0	1	0	0	0	0.55	0	0	0	1.8
ZINC000072207211	O=c1c(I)cn(c2c1cccc2)C	C10H8INO	285.08	13	10	0.1	0	1	0	62.19	22	2.14	2.36	2.14	1.98	2.95	2.31	-3.66	0.0619	0.000217	Soluble	-2.46	0.984	0.00345	Soluble	-4.12	0.0219	7.67e-05	Moderately soluble	High	Yes	No	Yes	No	No	No	No	-6.36	0	0	0	0	0	0.55	0	1	0	2.15
ZINC000095098184	Brc1cc2cccc(c2nc1N)Cl	C9H6BrClN2	257.51	13	10	0	0	1	1	58.86	38.91	2.09	3.16	3.24	2.87	3.01	2.87	-4	0.026	0.000101	Soluble	-3.65	0.058	0.000225	Soluble	-4.81	0.00396	1.54e-05	Moderately soluble	High	Yes	No	Yes	Yes	No	No	No	-5.63	0	1	0	0	0	0.55	0	0	0	1.78
ZINC000068593470	Cc1nc(c2n1cccc2)I	C8H7IN2	258.06	11	9	0.12	0	1	0	52.88	17.3	2.14	2.93	2.25	1.94	2.36	2.32	-3.89	0.0331	0.000128	Soluble	-2.95	0.286	0.00111	Soluble	-3.43	0.0968	0.000375	Soluble	High	Yes	No	Yes	No	No	No	No	-5.79	0	1	0	0	0	0.55	0	1	0	2.36
ZINC000064033535	Brc1ccc2c(c1)ncc(n2)Br	C8H4Br2N2	287.94	12	10	0	0	2	0	54.94	25.78	2.32	2.92	3.15	2.32	3.29	2.8	-4.08	0.0239	8.29e-05	Moderately soluble	-3.12	0.217	0.000754	Soluble	-5.03	0.00271	9.4e-06	Moderately soluble	High	Yes	No	Yes	No	No	No	No	-5.98	0	1	0	0	0	0.55	0	0	0	1.98
ZINC000225769427	Brc1cc(Br)c2c(c1)nccn2	C8H4Br2N2	287.94	12	10	0	0	2	0	54.94	25.78	2.15	2.59	3.15	2.32	3.29	2.7	-3.87	0.0385	0.000134	Soluble	-2.78	0.478	0.00166	Soluble	-5.03	0.00271	9.4e-06	Moderately soluble	High	Yes	No	Yes	No	No	No	No	-6.22	0	1	0	0	0	0.55	0	0	0	1.82
ZINC000072207210	CCn1cc(I)c(=O)c2c1cccc2	C11H10INO	299.11	14	10	0.18	1	1	0	66.99	22	2.37	2.72	2.63	2.25	3.28	2.65	-3.87	0.0403	0.000135	Soluble	-2.84	0.437	0.00146	Soluble	-4.51	0.00916	3.06e-05	Moderately soluble	High	Yes	No	Yes	Yes	No	No	No	-6.19	0	0	0	0	0	0.55	0	1	0	2.21
ZINC000034617158	Brc1cnc2c(c1)nccc2Br	C8H4Br2N2	287.94	12	10	0	0	2	0	54.94	25.78	2.18	2.59	3.15	2.32	3.29	2.71	-3.87	0.0385	0.000134	Soluble	-2.78	0.478	0.00166	Soluble	-5.03	0.00271	9.4e-06	Moderately soluble	High	Yes	No	Yes	No	No	No	No	-6.22	0	1	0	0	0	0.55	0	0	0	1.86
ZINC000019721422	Brc1ccc2c(c1)c(=O)c(c[nH]2)Cl	C9H5BrClNO	258.5	13	10	0	0	1	1	57.28	32.86	1.98	3.09	2.94	2.11	3.87	2.8	-3.96	0.0284	0.00011	Soluble	-3.45	0.0922	0.000357	Soluble	-5.08	0.00216	8.34e-06	Moderately soluble	High	Yes	No	Yes	No	No	No	No	-5.68	0	1	0	0	0	0.55	0	0	0	1.74
ZINC000095080231	CCc1c(Br)cncc1Br	C7H7Br2N	264.95	10	6	0.29	1	1	0	49.41	12.89	2.33	3.03	3.17	2.64	3.47	2.93	-3.77	0.045	0.00017	Soluble	-2.97	0.286	0.00108	Soluble	-4.52	0.00795	3e-05	Moderately soluble	High	Yes	No	Yes	No	No	No	No	-5.76	0	1	0	0	1	0.55	0	0	0	1.53
ZINC000037412825	Ic1ccc2c(c1)c(=O)cc([nH]2)C	C10H8INO	285.08	13	10	0.1	0	1	1	62.25	32.86	2.1	2.58	2.44	1.98	4	2.62	-3.8	0.045	0.000158	Soluble	-2.92	0.344	0.00121	Soluble	-4.94	0.00327	1.15e-05	Moderately soluble	High	Yes	No	Yes	No	No	No	No	-6.21	0	0	0	0	0	0.55	0	1	0	1.92
ZINC000085399527	Cc1ccc2c(n1)c(I)c(cc2)F	C10H7FIN	287.07	13	10	0.1	0	2	0	59.38	12.89	2.36	3.34	3.71	3.39	4.27	3.41	-4.29	0.0146	5.09e-05	Moderately soluble	-3.29	0.148	0.000515	Soluble	-5.31	0.0014	4.88e-06	Moderately soluble	High	Yes	No	Yes	No	No	No	No	-5.68	0	0	0	0	1	0.55	0	1	0	2.2
ZINC000215665750	CN(c1ncc(c2c1cccn2)Br)C	C10H10BrN3	252.11	14	10	0.2	1	2	0	61.45	29.02	2.27	2.27	2.46	1.98	2.14	2.22	-3.3	0.128	0.000506	Soluble	-2.52	0.768	0.00305	Soluble	-4.3	0.0128	5.06e-05	Moderately soluble	High	Yes	No	Yes	No	No	No	No	-6.23	0	0	0	0	0	0.55	0	0	0	2
ZINC000014986222	Brc1ncc(c2c1cc[nH]2)Br	C7H4Br2N2	275.93	11	9	0	0	1	1	51.49	28.68	1.92	2.69	3.09	2.07	3.38	2.63	-3.85	0.0389	0.000141	Soluble	-2.94	0.313	0.00114	Soluble	-4.61	0.00671	2.43e-05	Moderately soluble	High	Yes	No	Yes	No	No	No	No	-6.07	0	1	0	0	0	0.55	0	1	0	1.93
ZINC000041702029	Brc1ccc2c(c1)[nH]cc(c2=O)Cl	C9H5BrClNO	258.5	13	10	0	0	1	1	57.28	32.86	2.01	3.09	2.94	2.11	3.87	2.8	-3.96	0.0284	0.00011	Soluble	-3.45	0.0922	0.000357	Soluble	-5.08	0.00216	8.34e-06	Moderately soluble	High	Yes	No	Yes	No	No	No	No	-5.68	0	1	0	0	0	0.55	0	0	0	1.73
ZINC000034529489	C=CCc1c(Br)cncc1Br	C8H7Br2N	276.96	11	6	0.12	2	1	0	53.74	12.89	2.43	3.31	3.34	2.84	3.78	3.14	-3.91	0.0338	0.000122	Soluble	-3.26	0.153	0.000554	Soluble	-4.58	0.00732	2.64e-05	Moderately soluble	High	Yes	No	Yes	No	No	No	No	-5.64	0	1	0	0	1	0.55	0	1	0	1.79
ZINC000014986201	Brc1ncc2c(c1)[nH]cc2Br	C7H4Br2N2	275.93	11	9	0	0	1	1	51.49	28.68	1.27	2.69	3.09	1.8	3.38	2.45	-3.85	0.0389	0.000141	Soluble	-2.94	0.313	0.00114	Soluble	-4.61	0.00671	2.43e-05	Moderately soluble	High	Yes	Yes	Yes	No	No	No	No	-6.07	0	1	0	0	0	0.55	0	1	0	1.9
ZINC000072207175	O=c1c(I)c[nH]c2c1cccc2C	C10H8INO	285.08	13	10	0.1	0	1	1	62.25	32.86	2.02	2.58	2.44	1.98	4	2.6	-3.8	0.045	0.000158	Soluble	-2.92	0.344	0.00121	Soluble	-4.94	0.00327	1.15e-05	Moderately soluble	High	Yes	No	Yes	No	No	No	No	-6.21	0	0	0	0	0	0.55	0	1	0	2.08
ZINC000089203966	COc1cccc2c1[nH]cc2I	C9H8INO	273.07	12	9	0.11	1	1	1	57.51	25.02	2.13	2.67	2.78	2.09	3.46	2.63	-3.7	0.054	0.000198	Soluble	-2.85	0.388	0.00142	Soluble	-4.36	0.0119	4.36e-05	Moderately soluble	High	Yes	No	Yes	No	No	No	No	-6.07	0	0	0	0	0	0.55	0	1	0	2.27
ZINC000085399668	Fc1cc(C)c2c(c1I)cccn2	C10H7FIN	287.07	13	10	0.1	0	2	0	59.38	12.89	2.36	3.3	3.71	3.39	4.27	3.41	-4.27	0.0155	5.39e-05	Moderately soluble	-3.25	0.163	0.000567	Soluble	-5.31	0.0014	4.88e-06	Moderately soluble	High	Yes	No	Yes	No	No	No	No	-5.71	0	0	0	0	1	0.55	0	1	0	1.98
ZINC000072207204	Cc1cc(C)c2c(c1)[nH]cc(c2=O)I	C11H10INO	299.11	14	10	0.18	0	1	1	67.22	32.86	2.21	2.95	2.75	2.25	4.46	2.92	-4.08	0.0248	8.29e-05	Moderately soluble	-3.3	0.149	0.000498	Soluble	-5.32	0.00143	4.76e-06	Moderately soluble	High	Yes	No	Yes	Yes	No	No	No	-6.03	0	0	0	0	0	0.55	0	1	0	2.14
ZINC000000334922	Brc1cncc(c1C)Br	C6H5Br2N	250.92	9	6	0.17	0	1	0	44.6	12.89	2.16	2.6	2.92	2.33	3.18	2.64	-3.53	0.0746	0.000297	Soluble	-2.52	0.758	0.00302	Soluble	-4.12	0.019	7.57e-05	Moderately soluble	High	Yes	No	Yes	No	No	No	No	-5.98	0	1	0	0	1	0.55	0	0	0	1.39
ZINC000085399555	Cc1ccc2c(n1)c(I)ccc2F	C10H7FIN	287.07	13	10	0.1	0	2	0	59.38	12.89	2.41	3.34	3.71	3.39	4.27	3.43	-4.29	0.0146	5.09e-05	Moderately soluble	-3.29	0.148	0.000515	Soluble	-5.31	0.0014	4.88e-06	Moderately soluble	High	Yes	No	Yes	No	No	No	No	-5.68	0	0	0	0	1	0.55	0	1	0	2.19
ZINC000223509341	Ic1cn(c2c1cncc2)C(C)C	C10H11IN2	286.11	13	9	0.3	1	1	0	63.33	17.82	2.37	2.28	3.22	2.1	2.85	2.57	-3.5	0.0912	0.000319	Soluble	-2.29	1.46	0.00511	Soluble	-3.85	0.0401	0.00014	Soluble	High	Yes	No	Yes	Yes	No	No	No	-6.43	0	0	0	0	0	0.55	0	1	0	2.08
ZINC000041702021	O=c1c(Br)c[nH]c2c1cccc2Cl	C9H5BrClNO	258.5	13	10	0	0	1	1	57.28	32.86	2.08	3.09	2.94	2.11	3.87	2.82	-3.96	0.0284	0.00011	Soluble	-3.45	0.0922	0.000357	Soluble	-5.08	0.00216	8.34e-06	Moderately soluble	High	Yes	No	Yes	No	No	No	No	-5.68	0	1	0	0	0	0.55	0	0	0	1.79
ZINC000026438416	Brc1cnc(c(c1)Br)C	C6H5Br2N	250.92	9	6	0.17	0	1	0	44.6	12.89	2.29	2.63	2.92	2.33	3.18	2.67	-3.55	0.0714	0.000284	Soluble	-2.55	0.705	0.00281	Soluble	-4.12	0.019	7.57e-05	Moderately soluble	High	Yes	No	Yes	No	No	No	No	-5.96	0	1	0	0	1	0.55	0	0	0	1.44
ZINC000217041803	N#Cc1ccc2c(c1)c(I)cn2C	C10H7IN2	282.08	13	9	0.1	0	1	0	60.63	28.72	2.29	2.37	2.65	2.02	2.85	2.44	-3.59	0.0718	0.000255	Soluble	-2.61	0.687	0.00243	Soluble	-3.88	0.0374	0.000132	Soluble	High	Yes	No	Yes	Yes	No	No	No	-6.34	0	0	0	0	0	0.55	0	1	0	2.07
ZINC000072207209	Ic1cn(C(C)C)c2c(c1=O)cccc2	C12H12INO	313.13	15	10	0.25	1	1	0	71.8	22	2.6	3.16	3.19	2.52	3.46	2.98	-4.2	0.0198	6.32e-05	Moderately soluble	-3.29	0.16	0.00051	Soluble	-4.54	0.00907	2.9e-05	Moderately soluble	High	Yes	No	Yes	Yes	No	No	No	-5.97	0	0	0	0	0	0.55	0	1	0	2.28
ZINC000066054804	COc1ccc2c(c1)c(I)cn2C	C10H10INO	287.1	13	9	0.2	1	1	0	62.41	14.16	2.64	2.62	2.79	2.37	2.87	2.66	-3.72	0.0551	0.000192	Soluble	-2.57	0.777	0.00271	Soluble	-3.92	0.0347	0.000121	Soluble	High	Yes	No	Yes	No	No	No	No	-6.19	0	0	0	0	0	0.55	0	1	0	2.06
ZINC000095644509	Cc1[nH]c2ccccc2c(=O)c1I	C10H8INO	285.08	13	10	0.1	0	1	1	62.25	32.86	1.98	2.59	2.44	1.98	4	2.6	-3.81	0.0443	0.000155	Soluble	-2.93	0.336	0.00118	Soluble	-4.94	0.00327	1.15e-05	Moderately soluble	High	Yes	No	Yes	No	No	No	No	-6.2	0	0	0	0	0	0.55	0	1	0	2.06
ZINC000225391422	CCOc1c(I)ccc2c1nccc2	C11H10INO	299.11	14	10	0.18	2	2	0	65.76	22.12	2.51	3.18	3.24	2.6	3.72	3.05	-4.09	0.0241	8.05e-05	Moderately soluble	-3.32	0.145	0.000483	Soluble	-5.17	0.00201	6.73e-06	Moderately soluble	High	Yes	No	Yes	Yes	No	No	No	-5.87	0	0	0	0	0	0.55	0	1	0	2.11
ZINC000041702101	Cc1cc2[nH]cc(c(=O)c2cc1C)Br	C11H10BrNO	252.11	14	10	0.18	0	1	1	62.2	32.86	2.2	3.19	2.91	2.12	4.17	2.92	-3.94	0.0289	0.000114	Soluble	-3.55	0.0708	0.000281	Soluble	-5.24	0.00145	5.77e-06	Moderately soluble	High	Yes	No	Yes	Yes	No	No	No	-5.57	0	0	0	0	0	0.55	0	0	0	1.7
ZINC000089202171	Cc1ccn2c(c1)ncc2I	C8H7IN2	258.06	11	9	0.12	0	1	0	52.88	17.3	2.24	2.81	2.25	1.94	2.36	2.32	-3.82	0.0394	0.000153	Soluble	-2.83	0.381	0.00148	Soluble	-3.43	0.0968	0.000375	Soluble	High	Yes	No	Yes	No	No	No	No	-5.88	0	1	0	0	0	0.55	0	1	0	2.25
ZINC000072207205	CCc1ccc2c(c1)c(=O)c(c[nH]2)I	C11H10INO	299.11	14	10	0.18	1	1	1	67.06	32.86	2.22	3.01	2.7	2.25	4.33	2.9	-4.05	0.0265	8.84e-05	Moderately soluble	-3.36	0.129	0.000432	Soluble	-5.34	0.00137	4.58e-06	Moderately soluble	High	Yes	No	Yes	Yes	No	No	No	-5.99	0	0	0	0	0	0.55	0	1	0	2.1
ZINC000019721491	COc1cccc2c1nc(C)cc2Br	C11H10BrNO	252.11	14	10	0.18	1	2	0	60.9	22.12	2.52	3.25	3.31	2.47	3.56	3.02	-3.91	0.0308	0.000122	Soluble	-3.39	0.103	0.000409	Soluble	-5.07	0.00214	8.47e-06	Moderately soluble	High	Yes	No	Yes	Yes	No	No	No	-5.53	0	0	0	0	0	0.55	0	0	0	1.83
ZINC000032266326	Ic1ccc2c(c1)nc([nH]2)C	C8H7IN2	258.06	11	9	0.12	0	1	1	53.78	28.68	1.63	2.54	2.48	2.21	3.44	2.46	-3.65	0.0584	0.000226	Soluble	-2.79	0.419	0.00162	Soluble	-4.25	0.0144	5.6e-05	Moderately soluble	High	Yes	No	Yes	No	No	No	No	-6.07	0	1	0	0	0	0.55	0	1	0	1.95
ZINC000040566609	Clc1ncc2c(c1I)[nH]cc2	C7H4ClIN2	278.48	11	9	0	0	1	1	53.82	28.68	1.83	2.59	2.82	1.8	3.63	2.54	-3.8	0.0438	0.000157	Soluble	-2.84	0.401	0.00144	Soluble	-4.47	0.00933	3.35e-05	Moderately soluble	High	Yes	No	Yes	No	No	No	No	-6.16	0	1	0	0	0	0.55	0	2	0	2.08
ZINC000225390083	CCOc1c(Br)ccc2c1nccc2	C11H10BrNO	252.11	14	10	0.18	2	2	0	60.74	22.12	2.52	3.22	3.4	2.47	3.43	3.01	-3.83	0.0374	0.000149	Soluble	-3.36	0.111	0.000439	Soluble	-5.09	0.00205	8.13e-06	Moderately soluble	High	Yes	No	Yes	Yes	No	No	No	-5.55	0	0	0	0	0	0.55	0	0	0	1.88
ZINC000072207185	Cc1cc(C)c2c(c1)c(=O)c(c[nH]2)I	C11H10INO	299.11	14	10	0.18	0	1	1	67.22	32.86	2.26	2.95	2.75	2.25	4.46	2.93	-4.08	0.0248	8.29e-05	Moderately soluble	-3.3	0.149	0.000498	Soluble	-5.32	0.00143	4.76e-06	Moderately soluble	High	Yes	No	Yes	Yes	No	No	No	-6.03	0	0	0	0	0	0.55	0	1	0	2.17
ZINC000225390804	CCOc1ccc(c2c1nccc2)I	C11H10INO	299.11	14	10	0.18	2	2	0	65.76	22.12	2.51	3.96	3.24	2.6	3.72	3.21	-4.59	0.00776	2.6e-05	Moderately soluble	-4.13	0.0224	7.5e-05	Moderately soluble	-5.17	0.00201	6.73e-06	Moderately soluble	High	Yes	No	Yes	Yes	No	No	No	-5.31	0	0	0	0	0	0.55	0	1	1	2.26
ZINC000002534103	COc1ccc(c2c1nc(C)cc2)Br	C11H10BrNO	252.11	14	10	0.18	1	2	0	60.9	22.12	2.5	3.25	3.31	2.47	3.56	3.02	-3.91	0.0308	0.000122	Soluble	-3.39	0.103	0.000409	Soluble	-5.07	0.00214	8.47e-06	Moderately soluble	High	Yes	No	Yes	Yes	No	No	No	-5.53	0	0	0	0	0	0.55	0	0	0	1.82
ZINC000225389745	CCOc1ccc(c2c1nccc2)Br	C11H10BrNO	252.11	14	10	0.18	2	2	0	60.74	22.12	2.52	2.94	3.4	2.47	3.43	2.95	-3.65	0.0562	0.000223	Soluble	-3.07	0.216	0.000858	Soluble	-5.09	0.00205	8.13e-06	Moderately soluble	High	Yes	No	Yes	Yes	No	No	No	-5.75	0	0	0	0	0	0.55	0	0	0	1.9
ZINC000000330978	Brc1cc(Br)c(nc1C)C	C7H7Br2N	264.95	10	6	0.29	0	1	0	49.57	12.89	2.5	3.03	3.22	2.64	3.6	3	-3.84	0.0387	0.000146	Soluble	-2.97	0.286	0.00108	Soluble	-4.5	0.00828	3.13e-05	Moderately soluble	High	Yes	No	Yes	No	No	No	No	-5.76	0	1	0	0	1	0.55	0	0	0	1.57
ZINC000095708217	Clc1ncc(c2c1cncc2)I	C8H4ClIN2	290.49	12	10	0	0	2	0	57.27	25.78	1.95	2.64	2.89	2.05	3.54	2.61	-3.92	0.0349	0.00012	Soluble	-2.83	0.428	0.00147	Soluble	-4.89	0.00377	1.3e-05	Moderately soluble	High	Yes	No	Yes	No	No	No	No	-6.2	0	1	0	0	0	0.55	0	2	0	2.16
ZINC000685938229	Brc1ccc2c(c1)[nH]c(c(c2=O)C)C	C11H10BrNO	252.11	14	10	0.18	0	1	1	62.2	32.86	2.37	3	2.91	2.12	4.17	2.91	-3.82	0.038	0.000151	Soluble	-3.35	0.111	0.000442	Soluble	-5.24	0.00145	5.77e-06	Moderately soluble	High	Yes	No	Yes	Yes	No	No	No	-5.71	0	0	0	0	0	0.55	0	0	0	1.87
ZINC000085399091	Brc1c(C)c2ccccc2n(c1=O)C	C11H10BrNO	252.11	14	10	0.18	0	1	0	62.14	22	2.4	2.33	2.61	2.93	3.13	2.68	-3.4	0.1	0.000399	Soluble	-2.43	0.934	0.00371	Soluble	-4.41	0.00972	3.85e-05	Moderately soluble	High	Yes	No	Yes	No	No	No	No	-6.18	0	0	0	0	0	0.55	0	0	0	1.77
ZINC000000343370	CCOc1nc(Br)cc2c1cccc2	C11H10BrNO	252.11	14	10	0.18	2	2	0	60.74	22.12	2.87	3.8	3.4	2.87	3.43	3.28	-4.19	0.0161	6.4e-05	Moderately soluble	-3.96	0.0277	0.00011	Soluble	-5.09	0.00205	8.13e-06	Moderately soluble	High	Yes	No	Yes	Yes	No	No	No	-5.14	0	0	0	0	0	0.55	0	1	1	2.11
ZINC000030442692	CS(=O)(=O)NCCc1cccc2c1nccc2	C12H14N2O2S	250.32	17	10	0.25	4	4	1	68.09	67.44	1.62	1.5	2.41	0.72	1.61	1.57	-2.51	0.777	0.0031	Soluble	-2.52	0.749	0.00299	Soluble	-4.88	0.00331	1.32e-05	Moderately soluble	High	Yes	No	Yes	No	No	No	No	-6.76	0	0	0	0	0	0.55	0	0	0	1.9
ZINC000095347550	Brc1cncc(c1F)Br	C5H2Br2FN	254.88	9	6	0	0	2	0	39.59	12.89	1.99	2.33	3.17	2.44	3.2	2.63	-3.38	0.106	0.000415	Soluble	-2.24	1.47	0.00576	Soluble	-4.01	0.0247	9.71e-05	Moderately soluble	High	Yes	No	Yes	No	No	No	No	-6.2	0	2	0	0	1	0.55	0	0	0	1.8
ZINC000095644510	Cc1ccc2c(c1)c(=O)c(c([nH]2)C)I	C11H10INO	299.11	14	10	0.18	0	1	1	67.22	32.86	2.24	2.96	2.75	2.25	4.46	2.93	-4.09	0.0244	8.17e-05	Moderately soluble	-3.31	0.146	0.000487	Soluble	-5.32	0.00143	4.76e-06	Moderately soluble	High	Yes	No	Yes	Yes	No	No	No	-6.02	0	0	0	0	0	0.55	0	1	0	2.19
ZINC000036075632	Brc1cc(C)c2c(c1)c(=O)cc([nH]2)C	C11H10BrNO	252.11	14	10	0.18	0	1	1	62.2	32.86	2.41	2.99	2.91	2.12	4.17	2.92	-3.82	0.0386	0.000153	Soluble	-3.34	0.114	0.000453	Soluble	-5.24	0.00145	5.77e-06	Moderately soluble	High	Yes	No	Yes	Yes	No	No	No	-5.71	0	0	0	0	0	0.55	0	0	0	1.81
ZINC000071289246	Clc1ccn2c(c1I)ncc2	C7H4ClIN2	278.48	11	9	0	0	1	0	52.92	17.3	2.09	3.04	2.59	2.21	2.55	2.5	-4.09	0.0228	8.18e-05	Moderately soluble	-3.07	0.238	0.000853	Soluble	-3.65	0.0625	0.000224	Soluble	High	Yes	No	Yes	No	No	No	No	-5.84	0	1	0	0	0	0.55	0	1	0	2.09
ZINC000072207173	Cc1ccc2c(c1C)[nH]cc(c2=O)I	C11H10INO	299.11	14	10	0.18	0	1	1	67.22	32.86	2.22	2.95	2.75	2.25	4.46	2.93	-4.08	0.0248	8.29e-05	Moderately soluble	-3.3	0.149	0.000498	Soluble	-5.32	0.00143	4.76e-06	Moderately soluble	High	Yes	No	Yes	Yes	No	No	No	-6.03	0	0	0	0	0	0.55	0	1	0	2.18
ZINC000053994635	N#Cc1cnc2c(c1N(C)C)ccc(c2)Br	C12H10BrN3	276.13	16	10	0.17	1	2	0	68.37	39.92	2.58	2.72	2.93	1.77	2.66	2.53	-3.66	0.0601	0.000218	Soluble	-3.21	0.169	0.000614	Soluble	-4.75	0.00493	1.79e-05	Moderately soluble	High	Yes	No	Yes	Yes	Yes	No	No	-6.05	0	0	0	0	0	0.55	0	0	0	2.01
ZINC000000468745	Cc1ccc2c(c1)c(=O)c(c([nH]2)C)Br	C11H10BrNO	252.11	14	10	0.18	0	1	1	62.2	32.86	2.26	3.2	2.91	2.12	4.17	2.93	-3.95	0.0284	0.000113	Soluble	-3.56	0.0691	0.000274	Soluble	-5.24	0.00145	5.77e-06	Moderately soluble	High	Yes	No	Yes	Yes	No	No	No	-5.57	0	0	0	0	0	0.55	0	0	0	1.78
ZINC000014707619	N#Cc1cccc(c1)C(=O)OCc1cccc2c1nccc2	C18H12N2O2	288.3	22	16	0.06	4	4	0	82.22	62.98	2.64	3.26	3.31	2.28	3.79	3.06	-3.96	0.0319	0.000111	Soluble	-4.26	0.016	5.54e-05	Moderately soluble	-6.39	0.000117	4.06e-07	Poorly soluble	High	Yes	No	Yes	Yes	Yes	No	No	-5.74	0	0	0	0	0	0.55	0	0	0	2.21
ZINC000036075645	Cc1cc(Br)c2c(c1)c(=O)cc([nH]2)C	C11H10BrNO	252.11	14	10	0.18	0	1	1	62.2	32.86	2.5	2.99	2.91	2.12	4.17	2.94	-3.82	0.0386	0.000153	Soluble	-3.34	0.114	0.000453	Soluble	-5.24	0.00145	5.77e-06	Moderately soluble	High	Yes	No	Yes	Yes	No	No	No	-5.71	0	0	0	0	0	0.55	0	0	0	1.87
ZINC000036075637	Brc1ccc2c(c1C)[nH]c(cc2=O)C	C11H10BrNO	252.11	14	10	0.18	0	1	1	62.2	32.86	2.35	2.99	2.91	2.12	4.17	2.91	-3.82	0.0386	0.000153	Soluble	-3.34	0.114	0.000453	Soluble	-5.24	0.00145	5.77e-06	Moderately soluble	High	Yes	No	Yes	Yes	No	No	No	-5.71	0	0	0	0	0	0.55	0	0	0	1.85
ZINC000000301655	Cn1c(I)nc2c1cccc2	C8H7IN2	258.06	11	9	0.12	0	1	0	53.71	17.82	1.93	2.12	2.18	2.21	2.4	2.17	-3.38	0.107	0.000416	Soluble	-2.13	1.93	0.00749	Soluble	-3.43	0.0968	0.000375	Soluble	High	Yes	No	Yes	No	No	No	No	-6.37	0	1	0	0	0	0.55	0	1	0	1.74
ZINC000085399972	Brc1c(F)ccc2c1ccc(=O)n2C	C10H7BrFNO	256.07	14	10	0.1	0	2	0	57.13	22	2.28	2.31	2.86	3.06	3.06	2.71	-3.41	0.0993	0.000388	Soluble	-2.41	0.996	0.00389	Soluble	-4.3	0.0127	4.95e-05	Moderately soluble	High	Yes	No	Yes	No	No	No	No	-6.22	0	0	0	0	0	0.55	0	0	0	1.93
ZINC000014986192	Clc1ncc2c(c1)[nH]cc2I	C7H4ClIN2	278.48	11	9	0	0	1	1	53.82	28.68	1.77	2.59	2.82	1.8	3.63	2.52	-3.8	0.0438	0.000157	Soluble	-2.84	0.401	0.00144	Soluble	-4.47	0.00933	3.35e-05	Moderately soluble	High	Yes	No	Yes	No	No	No	No	-6.16	0	1	0	0	0	0.55	0	2	0	2.17
ZINC000012359367	N#Cc1c(Br)cncc1Br	C6H2Br2N2	261.9	10	6	0	0	2	0	44.35	36.68	1.73	1.95	2.48	1.31	2.69	2.03	-3.14	0.191	0.000731	Soluble	-2.34	1.18	0.00452	Soluble	-3.82	0.0398	0.000152	Soluble	High	Yes	No	Yes	No	No	No	No	-6.51	0	1	0	0	0	0.55	0	0	0	1.71
ZINC000114189586	Clc1ccnc2c1cc(cc2)S(=O)(=O)C(C)C	C12H12ClNO2S	269.75	17	10	0.25	2	3	0	69.46	55.41	2.19	2.85	4.15	2.37	2.86	2.89	-3.61	0.066	0.000245	Soluble	-3.67	0.0574	0.000213	Soluble	-5.07	0.00232	8.61e-06	Moderately soluble	High	Yes	No	Yes	Yes	Yes	No	No	-5.92	0	0	0	0	0	0.55	0	0	0	2.17
ZINC000044713144	Ic1c[nH]c2c1c(Cl)ncc2	C7H4ClIN2	278.48	11	9	0	0	1	1	53.82	28.68	1.67	2.59	2.82	2.07	3.63	2.56	-3.8	0.0438	0.000157	Soluble	-2.84	0.401	0.00144	Soluble	-4.47	0.00933	3.35e-05	Moderately soluble	High	Yes	No	Yes	No	No	No	No	-6.16	0	1	0	0	0	0.55	0	2	0	2.11
ZINC000002507228	Brc1c(Cl)c2ccccc2n(c1=O)C	C10H7BrClNO	272.53	14	10	0.1	0	1	0	62.18	22	2.39	2.76	2.95	3.2	3.28	2.92	-3.8	0.0435	0.00016	Soluble	-2.88	0.362	0.00133	Soluble	-4.64	0.00627	2.3e-05	Moderately soluble	High	Yes	No	Yes	No	No	No	No	-6	0	0	0	0	0	0.55	0	0	0	1.81
ZINC000091691763	Clc1ccn2c(c1)nc(c2)I	C7H4ClIN2	278.48	11	9	0	0	1	0	52.92	17.3	2.26	3.08	2.59	2.21	2.55	2.54	-4.11	0.0215	7.72e-05	Moderately soluble	-3.11	0.216	0.000775	Soluble	-3.65	0.0625	0.000224	Soluble	High	Yes	No	Yes	No	No	No	No	-5.81	0	1	0	0	0	0.55	0	1	0	2.31
ZINC000019721693	Ic1nccc2c1ccs2	C7H4INS	261.08	10	9	0	0	1	0	52.34	41.13	2.08	2.56	2.9	2.42	4.16	2.82	-3.74	0.0478	0.000183	Soluble	-3.07	0.221	0.000848	Soluble	-3.92	0.0312	0.000119	Soluble	High	Yes	No	Yes	No	No	No	No	-6.08	0	1	0	0	0	0.55	0	2	0	2.47
ZINC000012357126	Brc1nc(c2n1cccc2)Br	C7H4Br2N2	275.93	11	9	0	0	1	0	50.59	17.3	2.28	3.9	2.86	2.47	2.3	2.76	-4.61	0.00672	2.44e-05	Moderately soluble	-3.96	0.0301	0.000109	Soluble	-3.79	0.045	0.000163	Soluble	High	Yes	No	Yes	No	No	No	No	-5.21	0	1	0	0	0	0.55	0	0	1	1.9
ZINC000090398594	Cc1cccc2c1n(cc2Br)C(=O)C	C11H10BrNO	252.11	14	9	0.18	1	1	0	61.09	22	2.41	2.94	3.37	2.97	2.93	2.92	-3.66	0.0545	0.000216	Soluble	-3.06	0.218	0.000863	Soluble	-4.04	0.0231	9.16e-05	Moderately soluble	High	Yes	No	Yes	Yes	No	No	No	-5.75	0	0	0	0	0	0.55	0	0	0	1.69
ZINC000198091809	Brc1ccn(c(=O)c1)c1ccccc1	C11H8BrNO	250.09	14	12	0	1	1	0	59.74	22	2.4	2.36	2.6	2.89	2.75	2.6	-3.45	0.0896	0.000358	Soluble	-2.46	0.863	0.00345	Soluble	-4.48	0.00826	3.3e-05	Moderately soluble	High	Yes	No	Yes	No	No	No	No	-6.15	0	0	0	0	0	0.55	0	0	0	1.8
ZINC000089202206	Brc1cnc2n1cccc2Br	C7H4Br2N2	275.93	11	9	0	0	1	0	50.59	17.3	2.22	3.48	2.86	2.21	2.3	2.61	-4.35	0.0124	4.48e-05	Moderately soluble	-3.53	0.0822	0.000298	Soluble	-3.79	0.045	0.000163	Soluble	High	Yes	No	Yes	No	No	No	No	-5.51	0	1	0	0	0	0.55	0	0	0	2
ZINC000095919758	Brc1ccc2c(c1C)[nH]c(=O)cc2C	C11H10BrNO	252.11	14	10	0.18	0	1	1	62.2	32.86	2.37	2.31	2.91	2.93	4.17	2.94	-3.39	0.103	0.00041	Soluble	-2.64	0.58	0.0023	Soluble	-5.24	0.00145	5.77e-06	Moderately soluble	High	Yes	No	Yes	No	No	No	No	-6.2	0	0	0	0	0	0.55	0	0	0	1.87
ZINC000082788564	COc1ccc2c(c1)nc(cc2C)Br	C11H10BrNO	252.11	14	10	0.18	1	2	0	60.9	22.12	2.76	3.55	3.31	2.47	3.56	3.13	-4.1	0.0199	7.9e-05	Moderately soluble	-3.7	0.0504	0.0002	Soluble	-5.07	0.00214	8.47e-06	Moderately soluble	High	Yes	No	Yes	Yes	No	No	No	-5.32	0	0	0	0	0	0.55	0	1	1	1.78
ZINC000008649186	O=c1[nH]c2c(C)cccc2c(c1Br)C	C11H10BrNO	252.11	14	10	0.18	0	1	1	62.2	32.86	2.28	2.51	2.91	2.93	4.17	2.96	-3.51	0.0774	0.000307	Soluble	-2.85	0.359	0.00143	Soluble	-5.24	0.00145	5.77e-06	Moderately soluble	High	Yes	No	Yes	No	No	No	No	-6.06	0	0	0	0	0	0.55	0	0	0	1.8
ZINC000082046810	COC(=O)c1ccnc2c1ccc(c2)Br	C11H8BrNO2	266.09	15	10	0.09	2	3	0	60.72	39.19	2.43	2.86	2.78	2.32	2.96	2.67	-3.65	0.0592	0.000222	Soluble	-3.34	0.121	0.000455	Soluble	-4.63	0.00622	2.34e-05	Moderately soluble	High	Yes	No	Yes	Yes	No	No	No	-5.89	0	0	0	0	0	0.55	0	0	0	1.62
ZINC000002552016	CCn1c2ccccc2c(c(c1=O)Br)Cl	C11H9BrClNO	286.55	15	10	0.18	1	1	0	66.99	22	2.65	3.13	3.44	3.47	3.62	3.26	-4.02	0.0276	9.64e-05	Moderately soluble	-3.26	0.157	0.000548	Soluble	-5.04	0.00263	9.18e-06	Moderately soluble	High	Yes	No	Yes	Yes	Yes	No	No	-5.83	0	0	0	0	0	0.55	0	0	0	1.89
ZINC000006082985	N#Cc1ccc(cc1)COC(=O)c1cccc2c1nccc2	C18H12N2O2	288.3	22	16	0.06	4	4	0	82.22	62.98	2.78	3.26	3.31	2.28	3.79	3.09	-3.96	0.0319	0.000111	Soluble	-4.26	0.016	5.54e-05	Moderately soluble	-6.39	0.000117	4.06e-07	Poorly soluble	High	Yes	No	Yes	Yes	Yes	No	Yes	-5.74	0	0	0	0	0	0.55	0	0	0	2.06
ZINC000329002912	Fc1cnc2c(c1I)cc[nH]2	C7H4FIN2	262.02	11	9	0	0	2	1	48.77	28.68	1.68	2.06	2.73	2.32	3.42	2.44	-3.37	0.112	0.000429	Soluble	-2.29	1.34	0.00512	Soluble	-4.14	0.0189	7.19e-05	Moderately soluble	High	Yes	No	Yes	No	No	No	No	-6.44	0	1	0	0	0	0.55	0	1	0	2.06
ZINC000014401157	Fc1cnc2c(c1I)cc[nH]2	C7H4FIN2	262.02	11	9	0	0	2	1	48.77	28.68	1.68	2.06	2.73	2.32	3.42	2.44	-3.37	0.112	0.000429	Soluble	-2.29	1.34	0.00512	Soluble	-4.14	0.0189	7.19e-05	Moderately soluble	High	Yes	No	Yes	No	No	No	No	-6.44	0	1	0	0	0	0.55	0	1	0	2.06
ZINC000329002913	Fc1cnc2c(c1I)cc[nH]2	C7H4FIN2	262.02	11	9	0	0	2	1	48.77	28.68	1.68	2.06	2.73	2.32	3.42	2.44	-3.37	0.112	0.000429	Soluble	-2.29	1.34	0.00512	Soluble	-4.14	0.0189	7.19e-05	Moderately soluble	High	Yes	No	Yes	No	No	No	No	-6.44	0	1	0	0	0	0.55	0	1	0	2.06
ZINC000090558436	Fc1ccc2c(c1)c(Br)cn2C(=O)C	C10H7BrFNO	256.07	14	9	0.1	1	2	0	56.09	22	2.35	2.67	3.62	3.1	2.86	2.92	-3.52	0.0774	0.000302	Soluble	-2.78	0.421	0.00164	Soluble	-3.93	0.0302	0.000118	Soluble	High	Yes	No	Yes	No	No	No	No	-5.97	0	0	0	0	0	0.55	0	0	0	1.78
ZINC000098009331	O=S(=O)(c1cccc2c1cccn2)N1CCCC1	C13H14N2O2S	262.33	18	10	0.31	2	4	0	73.96	58.65	2.07	1.83	2.72	1.26	1.56	1.89	-2.9	0.331	0.00126	Soluble	-2.68	0.546	0.00208	Soluble	-4.07	0.0221	8.43e-05	Moderately soluble	High	Yes	No	Yes	Yes	No	No	Yes	-6.6	0	0	0	0	0	0.55	0	0	0	2.2
ZINC000072207174	Cc1[nH]c2c(C)cccc2c(=O)c1I	C11H10INO	299.11	14	10	0.18	0	1	1	67.22	32.86	2.28	2.96	2.75	2.25	4.46	2.94	-4.09	0.0244	8.17e-05	Moderately soluble	-3.31	0.146	0.000487	Soluble	-5.32	0.00143	4.76e-06	Moderately soluble	High	Yes	No	Yes	Yes	No	No	No	-6.02	0	0	0	0	0	0.55	0	1	0	2.22
ZINC000002513865	Brc1ccc(c(n1)Br)C	C6H5Br2N	250.92	9	6	0.17	0	1	0	44.6	12.89	2.28	3.27	2.92	2.33	3.18	2.79	-3.95	0.0282	0.000112	Soluble	-3.22	0.153	0.000609	Soluble	-4.12	0.019	7.57e-05	Moderately soluble	High	Yes	No	Yes	No	No	No	No	-5.51	0	1	0	0	1	0.55	0	1	0	1.75
ZINC000095533178	Brc1cnc2c(c1)c(C)c(c(n2)C)C	C11H11BrN2	251.12	14	10	0.27	0	2	0	62.14	25.78	2.4	3.27	3.32	2.87	3.98	3.17	-3.99	0.026	0.000103	Soluble	-3.49	0.082	0.000327	Soluble	-5.35	0.00113	4.5e-06	Moderately soluble	High	Yes	No	Yes	No	No	No	No	-5.51	0	0	0	0	0	0.55	0	0	0	1.8
ZINC000008606803	Cc1[nH]c2c(C)cccc2c(=O)c1Br	C11H10BrNO	252.11	14	10	0.18	0	1	1	62.2	32.86	2.3	3.2	2.91	2.12	4.17	2.94	-3.95	0.0284	0.000113	Soluble	-3.56	0.0691	0.000274	Soluble	-5.24	0.00145	5.77e-06	Moderately soluble	High	Yes	No	Yes	Yes	No	No	No	-5.57	0	0	0	0	0	0.55	0	0	0	1.8
ZINC000008672853	CN(c1ccc(nc1Br)Br)C	C7H8Br2N2	279.96	11	6	0.29	1	1	0	53.84	16.13	2.41	3.02	2.67	1.98	2.24	2.46	-3.82	0.0428	0.000153	Soluble	-3.02	0.265	0.000947	Soluble	-3.84	0.0407	0.000146	Soluble	High	Yes	No	Yes	No	No	No	No	-5.86	0	1	0	0	0	0.55	0	1	0	2.31
ZINC000047211902	Ic1ccc(cn1)c1ccccc1	C11H8IN	281.09	13	12	0	1	1	0	62.39	12.89	2.35	3.16	3.35	2.95	3.99	3.16	-4.19	0.0181	6.45e-05	Moderately soluble	-3.1	0.223	0.000792	Soluble	-5.49	0.000914	3.25e-06	Moderately soluble	High	Yes	No	Yes	Yes	No	No	No	-5.77	0	0	0	0	1	0.55	0	2	0	2.4
ZINC000000182296	Brc1ccc(cc1)NCc1cccnc1	C12H11BrN2	263.13	15	12	0.08	3	1	1	65.73	24.92	2.38	3.02	3.11	2.43	3.21	2.83	-3.77	0.0449	0.000171	Soluble	-3.21	0.163	0.000619	Soluble	-5.85	0.000369	1.4e-06	Moderately soluble	High	Yes	No	Yes	Yes	No	Yes	Yes	-5.76	0	0	0	0	0	0.55	0	0	0	1.63
ZINC000098013765	CCN(S(=O)(=O)C)Cc1cccc2c1nccc2	C13H16N2O2S	264.34	18	10	0.31	4	4	0	72.99	58.65	2.09	1.64	2.95	0.99	1.53	1.84	-2.66	0.579	0.00219	Soluble	-2.48	0.866	0.00328	Soluble	-4.55	0.00748	2.83e-05	Moderately soluble	High	Yes	No	Yes	Yes	No	No	No	-6.75	0	0	0	0	0	0.55	0	0	0	2.06
ZINC000068135288	Brc1ccc2c(c1)c(=O)c(c([nH]2)C)Cl	C10H7BrClNO	272.53	14	10	0.1	0	1	1	62.24	32.86	2.23	3.46	3.25	2.39	4.32	3.13	-4.24	0.0158	5.78e-05	Moderately soluble	-3.83	0.0402	0.000147	Soluble	-5.46	0.000938	3.44e-06	Moderately soluble	High	Yes	No	Yes	Yes	No	No	No	-5.51	0	0	0	0	0	0.55	0	0	0	1.77
ZINC000001702835	Brc1ccc(c2c1cccn2)OS(=O)(=O)C	C10H8BrNO3S	302.14	16	10	0.1	2	4	0	64.9	64.64	2.07	2.42	3.42	1.92	1.9	2.35	-3.57	0.0816	0.00027	Soluble	-3.42	0.115	0.00038	Soluble	-4.59	0.0077	2.55e-05	Moderately soluble	High	Yes	No	Yes	Yes	No	No	No	-6.42	0	0	0	0	0	0.55	0	1	0	2.48
ZINC000005687386	Ic1ccc2c(c1)c(=O)nc[nH]2	C8H5IN2O	272.04	12	10	0	0	2	1	55.08	45.75	1.23	1.42	1.53	2.01	3.04	1.85	-3.04	0.249	0.000916	Soluble	-1.99	2.81	0.0103	Very soluble	-4.18	0.0178	6.53e-05	Moderately soluble	High	Yes	No	Yes	No	No	No	No	-6.95	0	1	0	0	0	0.55	0	1	0	1.94
ZINC000040448728	Brc1nc2ccccc2c(n1)Br	C8H4Br2N2	287.94	12	10	0	0	2	0	54.94	25.78	2.52	3.74	3.15	2.72	3.29	3.08	-4.6	0.00726	2.52e-05	Moderately soluble	-3.97	0.0306	0.000106	Soluble	-5.03	0.00271	9.4e-06	Moderately soluble	High	Yes	No	Yes	Yes	No	No	No	-5.4	0	1	0	0	0	0.55	0	0	1	1.87
ZINC000042418331	Ic1cccc(c1)Oc1ccncc1	C11H8INO	297.09	14	12	0	2	2	0	63.47	22.12	2.52	3.03	3.48	2.56	3.48	3.01	-4.09	0.024	8.07e-05	Moderately soluble	-3.16	0.206	0.000692	Soluble	-5.22	0.00178	5.98e-06	Moderately soluble	High	Yes	No	Yes	Yes	No	No	No	-5.96	0	0	0	0	0	0.55	0	1	0	2.15
ZINC000042210132	Brc1ccc(cc1)Cn1ccccc1=O	C12H10BrNO	264.12	15	12	0.08	2	1	0	64.15	22	2.59	2.57	2.66	2.89	3.09	2.76	-3.56	0.0733	0.000278	Soluble	-2.68	0.552	0.00209	Soluble	-4.88	0.00346	1.31e-05	Moderately soluble	High	Yes	No	Yes	Yes	No	No	No	-6.09	0	0	0	0	0	0.55	0	0	0	1.67
ZINC000000330979	Cc1cc(C)c(nc1Br)Br	C7H7Br2N	264.95	10	6	0.29	0	1	0	49.57	12.89	2.49	3.63	3.22	2.64	3.6	3.11	-4.21	0.0162	6.12e-05	Moderately soluble	-3.59	0.0683	0.000258	Soluble	-4.5	0.00828	3.13e-05	Moderately soluble	High	Yes	No	Yes	No	No	No	No	-5.34	0	1	0	0	1	0.55	0	1	1	1.83
ZINC000096494517	CCCS(=O)(=O)Nc1cncc2c1cccc2	C12H14N2O2S	250.32	17	10	0.25	4	3	1	69.63	67.44	1.71	1.96	3.28	0.72	1.61	1.85	-2.8	0.399	0.00159	Soluble	-3	0.25	0.000997	Soluble	-4.88	0.00331	1.32e-05	Moderately soluble	High	Yes	No	Yes	Yes	No	No	No	-6.44	0	0	0	0	0	0.55	0	0	0	2.64
ZINC000002557533	Ic1c(Cl)c2ccccc2n(c1=O)C	C10H7ClINO	319.53	14	10	0.1	0	1	0	67.2	22	2.38	2.52	2.8	3.33	3.57	2.92	-3.94	0.0369	0.000116	Soluble	-2.63	0.752	0.00235	Soluble	-4.71	0.00616	1.93e-05	Moderately soluble	High	Yes	No	Yes	No	No	No	No	-6.46	0	0	0	0	0	0.55	0	1	0	2.13
ZINC000408712468	Clc1ccc2c(c1)c1ncnc(c1n2C)Cl	C11H7Cl2N3	252.1	16	13	0.09	0	2	0	66.32	30.71	2.55	3.3	3.43	2.5	3.16	2.99	-4.08	0.0208	8.26e-05	Moderately soluble	-3.62	0.0604	0.00024	Soluble	-5.01	0.00245	9.71e-06	Moderately soluble	High	Yes	Yes	Yes	Yes	No	No	No	-5.49	0	0	0	0	0	0.55	0	0	0	1.76
ZINC000086788684	Ic1cccn(c1=O)CC1CC1	C9H10INO	275.09	12	6	0.44	2	1	0	56.99	22	2.34	1.79	1.8	2.45	2.75	2.23	-2.91	0.337	0.00123	Soluble	-1.87	3.7	0.0135	Very soluble	-3.06	0.24	0.000871	Soluble	High	Yes	No	Yes	No	No	No	No	-6.71	0	0	0	0	0	0.55	0	1	0	2.18
ZINC000072221168	COC(=O)c1ccnc2c1cccc2Br	C11H8BrNO2	266.09	15	10	0.09	2	3	0	60.72	39.19	2.42	2.73	2.78	2.32	2.96	2.64	-3.57	0.0715	0.000269	Soluble	-3.21	0.165	0.000621	Soluble	-4.63	0.00622	2.34e-05	Moderately soluble	High	Yes	No	Yes	Yes	No	No	No	-5.98	0	0	0	0	0	0.55	0	0	0	1.56
ZINC000014401090	Brc1cnc2c(c1)[nH]cc2I	C7H4BrIN2	322.93	11	9	0	0	1	1	56.51	28.68	1.73	2.41	2.93	2.21	3.67	2.59	-3.97	0.0349	0.000108	Soluble	-2.65	0.716	0.00222	Soluble	-4.69	0.00659	2.04e-05	Moderately soluble	High	Yes	No	Yes	No	No	No	No	-6.56	0	1	0	0	0	0.55	0	1	0	2.19
ZINC000000092745	CCN(S(=O)(=O)c1cccc2c1nccc2)CC	C13H16N2O2S	264.34	18	10	0.31	4	4	0	72.15	58.65	2.1	1.74	3.35	1.26	1.53	2	-2.72	0.501	0.0019	Soluble	-2.59	0.682	0.00258	Soluble	-4.55	0.00748	2.83e-05	Moderately soluble	High	Yes	No	Yes	Yes	No	No	No	-6.68	0	0	0	0	0	0.55	0	0	0	2.29
ZINC000090413181	Ic1ccnc(c1)Oc1ccccc1	C11H8INO	297.09	14	12	0	2	2	0	63.47	22.12	2.55	3.36	3.48	2.97	3.48	3.17	-4.3	0.0149	5e-05	Moderately soluble	-3.5	0.0934	0.000314	Soluble	-5.22	0.00178	5.98e-06	Moderately soluble	High	Yes	No	Yes	Yes	No	No	No	-5.73	0	0	0	0	0	0.55	0	1	0	2.47
ZINC000169726006	N#CCc1cc(Br)nc(c1)Br	C7H4Br2N2	275.93	11	6	0.14	1	2	0	49.16	36.68	1.91	2.56	2.67	1.62	2.98	2.35	-3.5	0.087	0.000315	Soluble	-2.98	0.29	0.00105	Soluble	-4.22	0.0167	6.04e-05	Moderately soluble	High	Yes	No	Yes	No	No	No	No	-6.17	0	1	0	0	0	0.55	0	1	0	1.92
ZINC000008610413	Brc1ccc2c(c1)[nH]c(=O)c1n2ccc1	C11H7BrN2O	263.09	15	13	0	0	1	1	63.22	37.27	2.14	2.26	2.54	2.43	2.73	2.42	-3.54	0.0765	0.000291	Soluble	-2.68	0.551	0.00209	Soluble	-4.52	0.00789	3e-05	Moderately soluble	High	Yes	No	Yes	No	No	No	No	-6.3	0	0	0	0	0	0.55	0	0	0	2.14
ZINC000011202374	Cn1nnnc1SCc1cccc2c1nccc2	C12H11N5S	257.31	18	15	0.17	3	4	0	70.59	81.79	2.2	1.9	1.9	2.15	1.79	1.99	-3.05	0.229	0.000889	Soluble	-3.24	0.148	0.000575	Soluble	-4.39	0.0104	4.06e-05	Moderately soluble	High	No	No	Yes	Yes	No	No	No	-6.52	0	0	0	0	0	0.55	0	0	0	2.4
ZINC000255189232	Brc1ccn(c(=O)c1)Cc1ccccc1	C12H10BrNO	264.12	15	12	0.08	2	1	0	64.15	22	2.55	2.29	2.66	2.89	3.09	2.7	-3.38	0.11	0.000417	Soluble	-2.39	1.08	0.00408	Soluble	-4.88	0.00346	1.31e-05	Moderately soluble	High	Yes	No	Yes	Yes	No	No	No	-6.29	0	0	0	0	0	0.55	0	0	0	1.78
ZINC000098213602	O=c1n(cccc1Br)Cc1ccccc1	C12H10BrNO	264.12	15	12	0.08	2	1	0	64.15	22	2.5	2.78	2.66	2.89	3.09	2.78	-3.69	0.0541	0.000205	Soluble	-2.9	0.334	0.00126	Soluble	-4.88	0.00346	1.31e-05	Moderately soluble	High	Yes	No	Yes	Yes	No	No	No	-5.94	0	0	0	0	0	0.55	0	0	0	1.74
ZINC000003153940	c1ccc2c(c1)n(CCCn1cnc3c1cccc3)cn2	C17H16N4	276.34	21	18	0.18	4	2	0	84.68	35.64	2.2	2.88	3.48	2.62	2.52	2.74	-3.74	0.0505	0.000183	Soluble	-3.29	0.142	0.000515	Soluble	-5.5	0.000866	3.13e-06	Moderately soluble	High	Yes	Yes	Yes	Yes	No	Yes	Yes	-5.94	0	0	0	0	0	0.55	0	0	0	2.03
ZINC000098009330	O=S(=O)(c1cccc2c1cccn2)N1CCCCC1	C14H16N2O2S	276.35	19	10	0.36	2	4	0	78.76	58.65	2.24	2.18	3.11	1.52	1.79	2.17	-3.18	0.181	0.000654	Soluble	-3.05	0.249	0.000901	Soluble	-4.35	0.0124	4.48e-05	Moderately soluble	High	Yes	No	Yes	Yes	No	No	Yes	-6.44	0	0	0	0	0	0.55	0	0	0	2.27
ZINC000000330990	CCOc1c(Br)cncc1Br	C7H7Br2NO	280.94	11	6	0.29	2	2	0	50.94	22.12	2.43	2.57	3.01	1.98	3	2.6	-3.47	0.0946	0.000337	Soluble	-2.68	0.583	0.00208	Soluble	-4.26	0.0155	5.52e-05	Moderately soluble	High	Yes	No	Yes	No	No	No	No	-6.19	0	1	0	0	0	0.55	0	0	0	1.52
ZINC000095644235	Cc1[nH]c2c(c1I)cccn2	C8H7IN2	258.06	11	9	0.12	0	1	1	53.78	28.68	1.82	2.36	2.48	2.21	3.44	2.46	-3.53	0.0758	0.000294	Soluble	-2.6	0.645	0.0025	Soluble	-4.25	0.0144	5.6e-05	Moderately soluble	High	Yes	No	Yes	No	No	No	No	-6.2	0	1	0	0	0	0.55	0	1	0	1.98
ZINC000095929577	COC(=O)c1cc(Br)cc2c1nccc2	C11H8BrNO2	266.09	15	10	0.09	2	3	0	60.72	39.19	2.25	2.73	2.78	2.32	2.96	2.61	-3.57	0.0715	0.000269	Soluble	-3.21	0.165	0.000621	Soluble	-4.63	0.00622	2.34e-05	Moderately soluble	High	Yes	No	Yes	Yes	No	No	No	-5.98	0	0	0	0	0	0.55	0	0	0	1.61
ZINC000090558489	Fc1ccc2c(c1)n(cc2Br)C(=O)C	C10H7BrFNO	256.07	14	9	0.1	1	2	0	56.09	22	2.34	2.67	3.62	3.1	2.86	2.92	-3.52	0.0774	0.000302	Soluble	-2.78	0.421	0.00164	Soluble	-3.93	0.0302	0.000118	Soluble	High	Yes	No	Yes	No	No	No	No	-5.97	0	0	0	0	0	0.55	0	0	0	1.9
ZINC000014400999	Fc1cnc2c(c1)c(I)c[nH]2	C7H4FIN2	262.02	11	9	0	0	2	1	48.77	28.68	1.73	2.06	2.73	2.32	3.42	2.45	-3.37	0.112	0.000429	Soluble	-2.29	1.34	0.00512	Soluble	-4.14	0.0189	7.19e-05	Moderately soluble	High	Yes	No	Yes	No	No	No	No	-6.44	0	1	0	0	0	0.55	0	1	0	2.22
ZINC000072207171	Clc1ccc2c(c1C)[nH]cc(c2=O)I	C10H7ClINO	319.53	14	10	0.1	0	1	1	67.26	32.86	2.32	3.21	3.09	2.52	4.61	3.15	-4.37	0.0136	4.25e-05	Moderately soluble	-3.57	0.0856	0.000268	Soluble	-5.54	0.000922	2.88e-06	Moderately soluble	High	Yes	No	Yes	Yes	No	No	No	-5.97	0	0	0	0	0	0.55	0	1	0	2.1
ZINC000029867784	Cn1ccnc1SCc1cccc2c1nccc2	C14H13N3S	255.34	18	15	0.14	3	2	0	75	56.01	2.55	2.62	3.11	1.93	2.88	2.62	-3.49	0.0822	0.000322	Soluble	-3.45	0.0914	0.000358	Soluble	-5.14	0.00186	7.29e-06	Moderately soluble	High	Yes	Yes	Yes	Yes	Yes	Yes	Yes	-6	0	0	0	0	0	0.55	0	0	0	2.21
ZINC000072207002	COC(=O)c1nccc2c1cccc2Br	C11H8BrNO2	266.09	15	10	0.09	2	3	0	60.72	39.19	2.28	2.98	2.78	2.05	2.96	2.61	-3.73	0.0497	0.000187	Soluble	-3.47	0.0909	0.000342	Soluble	-4.63	0.00622	2.34e-05	Moderately soluble	High	Yes	No	Yes	Yes	No	No	No	-5.81	0	0	0	0	0	0.55	0	0	0	1.66
ZINC000091692873	COC(=O)c1cccc2c1nccc2Br	C11H8BrNO2	266.09	15	10	0.09	2	3	0	60.72	39.19	2.4	2.73	2.78	2.32	2.96	2.64	-3.57	0.0715	0.000269	Soluble	-3.21	0.165	0.000621	Soluble	-4.63	0.00622	2.34e-05	Moderately soluble	High	Yes	No	Yes	Yes	No	No	No	-5.98	0	0	0	0	0	0.55	0	0	0	1.56
ZINC000001792711	CN(S(=O)(=O)Oc1cccc2c1nccc2)C	C11H12N2O3S	252.29	17	10	0.18	3	5	0	64.9	67.88	2.19	1.32	2.5	1.09	0.35	1.49	-2.47	0.849	0.00336	Soluble	-2.35	1.14	0.0045	Soluble	-3.48	0.0832	0.00033	Soluble	High	Yes	No	Yes	No	No	No	No	-6.9	0	0	0	0	0	0.55	0	0	0	2.65
ZINC000034338313	O=c1ccc2c(n1OCc1ccccc1)cccc2	C16H13NO2	251.28	19	16	0.06	3	2	0	75.14	31.23	2.62	2.99	2.48	3.54	2.98	2.92	-3.71	0.0494	0.000196	Soluble	-3.31	0.123	0.00049	Soluble	-5.45	0.000894	3.56e-06	Moderately soluble	High	Yes	No	Yes	Yes	Yes	No	No	-5.71	0	0	0	0	0	0.55	0	0	0	2.5
ZINC000072207176	Clc1ccc2c(c1)[nH]c(c(c2=O)I)C	C10H7ClINO	319.53	14	10	0.1	0	1	1	67.26	32.86	2.21	3.22	3.09	2.52	4.61	3.13	-4.38	0.0134	4.19e-05	Moderately soluble	-3.58	0.0835	0.000261	Soluble	-5.54	0.000922	2.88e-06	Moderately soluble	High	Yes	No	Yes	Yes	No	No	No	-5.96	0	0	0	0	0	0.55	0	1	0	2.09
ZINC000026894389	Ic1cccc2c1c(=O)nc[nH]2	C8H5IN2O	272.04	12	10	0	0	2	1	55.08	45.75	1.03	1.36	1.53	2.01	3.04	1.79	-3	0.272	0.001	Soluble	-1.92	3.25	0.0119	Very soluble	-4.18	0.0178	6.53e-05	Moderately soluble	High	Yes	No	Yes	No	No	No	No	-6.99	0	1	0	0	0	0.55	0	1	0	1.95
ZINC000008626694	Clc1ccc2c(c1)c(=O)c(c([nH]2)C)I	C10H7ClINO	319.53	14	10	0.1	0	1	1	67.26	32.86	2.19	3.22	3.09	2.52	4.61	3.13	-4.38	0.0134	4.19e-05	Moderately soluble	-3.58	0.0835	0.000261	Soluble	-5.54	0.000922	2.88e-06	Moderately soluble	High	Yes	No	Yes	Yes	No	No	No	-5.96	0	0	0	0	0	0.55	0	1	0	2.08
ZINC000011297510	O=C(c1ccccn1)OCc1cccc2c1nccc2	C16H12N2O2	264.28	20	16	0.06	4	4	0	75.3	52.08	2.35	2.8	2.83	1.87	3.23	2.62	-3.57	0.071	0.000269	Soluble	-3.55	0.0744	0.000282	Soluble	-5.94	0.000303	1.15e-06	Moderately soluble	High	Yes	No	Yes	Yes	Yes	Yes	Yes	-5.92	0	0	0	0	0	0.55	0	0	0	2.04
ZINC000001701909	Cc1[nH]c2c(C)ccc(c2c(=O)c1Br)C	C12H12BrNO	266.13	15	10	0.25	0	1	1	67.17	32.86	2.53	3.56	3.22	2.39	4.65	3.27	-4.23	0.0158	5.94e-05	Moderately soluble	-3.94	0.0309	0.000116	Soluble	-5.62	0.000634	2.38e-06	Moderately soluble	High	Yes	No	Yes	Yes	No	No	No	-5.4	0	0	0	0	0	0.55	0	0	1	1.93
ZINC000167718483	Brc1cnc2c(c1)nccc2I	C8H4BrIN2	334.94	12	10	0	0	2	0	59.96	25.78	2.18	2.55	3	2.46	3.57	2.75	-4.14	0.0243	7.25e-05	Moderately soluble	-2.74	0.611	0.00183	Soluble	-5.1	0.00266	7.94e-06	Moderately soluble	High	Yes	No	Yes	No	No	No	No	-6.53	0	1	0	0	0	0.55	0	1	0	2.23
ZINC000002779748	O=S(=O)(c1cccc2c1nccc2)NCc1ccccc1	C16H14N2O2S	298.36	21	16	0.06	4	4	1	82.13	67.44	1.79	1.69	3.64	1.8	2.36	2.26	-3.05	0.263	0.000882	Soluble	-2.72	0.567	0.0019	Soluble	-6.59	7.69e-05	2.58e-07	Poorly soluble	High	Yes	No	Yes	Yes	No	Yes	Yes	-6.92	0	0	0	0	0	0.55	0	0	0	2.38
ZINC000084606404	Ic1ccc(cc1)Cn1ccccc1=O	C12H10INO	311.12	15	12	0.08	2	1	0	69.17	22	2.57	2.53	2.5	3.02	3.38	2.8	-3.82	0.0468	0.00015	Soluble	-2.64	0.715	0.0023	Soluble	-4.96	0.0034	1.09e-05	Moderately soluble	High	Yes	No	Yes	Yes	No	No	No	-6.4	0	0	0	0	0	0.55	0	1	0	1.89
ZINC000032888178	Brc1cccc(c1)Cn1ccccc1=O	C12H10BrNO	264.12	15	12	0.08	2	1	0	64.15	22	2.62	2.57	2.66	2.89	3.09	2.77	-3.56	0.0733	0.000278	Soluble	-2.68	0.552	0.00209	Soluble	-4.88	0.00346	1.31e-05	Moderately soluble	High	Yes	No	Yes	Yes	No	No	No	-6.09	0	0	0	0	0	0.55	0	0	0	1.75
ZINC000913885726	C[C@H](N(S(=O)(=O)c1cccc2c1cncc2)C)C1CC1	C15H18N2O2S	290.38	20	10	0.4	4	4	0	79.65	58.65	2.33	2.43	3.67	1.51	1.86	2.36	-3.28	0.153	0.000528	Soluble	-3.3	0.144	0.000496	Soluble	-4.38	0.0122	4.19e-05	Moderately soluble	High	Yes	No	No	Yes	No	Yes	Yes	-6.35	0	0	0	0	0	0.55	0	0	0	2.88
ZINC000027194330	Clc1ccc2c(c1)nccc2OS(=O)(=O)N(C)C	C11H11ClN2O3S	286.73	18	10	0.18	3	5	0	69.91	67.88	2.3	2.39	3.15	1.64	1	2.1	-3.34	0.132	0.000461	Soluble	-3.46	0.1	0.000349	Soluble	-4.09	0.0234	8.17e-05	Moderately soluble	High	Yes	No	Yes	Yes	No	No	No	-6.35	0	0	0	0	0	0.55	0	0	0	2.43
ZINC000034581176	COC(=O)c1cc(Br)nc2c1cccc2	C11H8BrNO2	266.09	15	10	0.09	2	3	0	60.72	39.19	2.54	3.07	2.78	2.32	2.96	2.74	-3.79	0.0436	0.000164	Soluble	-3.56	0.0733	0.000275	Soluble	-4.63	0.00622	2.34e-05	Moderately soluble	High	Yes	No	Yes	Yes	No	No	No	-5.74	0	0	0	0	0	0.55	0	1	0	1.84
ZINC000019922547	Brc1ccccc1NCc1cccnc1	C12H11BrN2	263.13	15	12	0.08	3	1	1	65.73	24.92	2.32	3.02	3.11	2.43	3.21	2.82	-3.77	0.0449	0.000171	Soluble	-3.21	0.163	0.000619	Soluble	-5.85	0.000369	1.4e-06	Moderately soluble	High	Yes	No	Yes	Yes	No	Yes	Yes	-5.76	0	0	0	0	0	0.55	0	0	0	1.68
ZINC000913885725	C[C@@H](N(S(=O)(=O)c1cccc2c1cncc2)C)C1CC1	C15H18N2O2S	290.38	20	10	0.4	4	4	0	79.65	58.65	2.22	2.43	3.67	1.51	1.86	2.34	-3.28	0.153	0.000528	Soluble	-3.3	0.144	0.000496	Soluble	-4.38	0.0122	4.19e-05	Moderately soluble	High	Yes	No	No	Yes	No	Yes	Yes	-6.35	0	0	0	0	0	0.55	0	0	0	2.88
ZINC000012981517	Brc1ccc(=O)n(c1)Cc1ccccc1	C12H10BrNO	264.12	15	12	0.08	2	1	0	64.15	22	2.56	2.29	2.66	2.89	3.09	2.7	-3.38	0.11	0.000417	Soluble	-2.39	1.08	0.00408	Soluble	-4.88	0.00346	1.31e-05	Moderately soluble	High	Yes	No	Yes	Yes	No	No	No	-6.29	0	0	0	0	0	0.55	0	0	0	1.76
ZINC000000391468	Brc1ccccc1Cn1ccccc1=O	C12H10BrNO	264.12	15	12	0.08	2	1	0	64.15	22	2.54	2.57	2.66	2.89	3.09	2.75	-3.56	0.0733	0.000278	Soluble	-2.68	0.552	0.00209	Soluble	-4.88	0.00346	1.31e-05	Moderately soluble	High	Yes	No	Yes	Yes	No	No	No	-6.09	0	0	0	0	0	0.55	0	0	0	1.76
ZINC000095932393	CCOC(=O)c1nccc2c1ccc(c2)Br	C12H10BrNO2	280.12	16	10	0.17	3	3	0	65.53	39.19	2.31	3.35	3.17	2.32	3.32	2.89	-3.95	0.0313	0.000112	Soluble	-3.85	0.0395	0.000141	Soluble	-5.03	0.00261	9.31e-06	Moderately soluble	High	Yes	No	Yes	Yes	No	No	No	-5.63	0	0	0	0	0	0.55	0	0	0	1.85
ZINC000001069767	Clc1ccc(cc1Cl)Cn1ccccc1=O	C12H9Cl2NO	254.11	16	12	0.08	2	1	0	66.47	22	2.67	3.14	3.2	3.29	3.67	3.19	-3.82	0.0388	0.000153	Soluble	-3.27	0.136	0.000535	Soluble	-5.26	0.00138	5.43e-06	Moderately soluble	High	Yes	No	Yes	Yes	Yes	No	No	-5.62	0	0	0	0	0	0.55	0	0	0	1.75
ZINC000014984797	COC(=O)c1cc(Br)cc2c1[nH]cc2	C10H8BrNO2	254.08	14	9	0.1	2	2	1	57.28	42.09	2.44	2.59	2.72	2.08	3.02	2.57	-3.39	0.103	0.000407	Soluble	-3.12	0.192	0.000754	Soluble	-4.22	0.0155	6.08e-05	Moderately soluble	High	Yes	No	Yes	Yes	No	No	No	-6.01	0	0	0	0	0	0.55	0	0	0	1.64
ZINC000008649202	Cc1cc(C)c2c(c1)c(C)c(c(=O)[nH]2)Br	C12H12BrNO	266.13	15	10	0.25	0	1	1	67.17	32.86	2.58	2.88	3.22	3.2	4.65	3.3	-3.8	0.0424	0.000159	Soluble	-3.23	0.157	0.000589	Soluble	-5.62	0.000634	2.38e-06	Moderately soluble	High	Yes	No	Yes	Yes	No	No	No	-5.88	0	0	0	0	0	0.55	0	0	0	1.93
ZINC000085224342	Brc1cnc(c(c1C)Br)C	C7H7Br2N	264.95	10	6	0.29	0	1	0	49.57	12.89	2.43	3	3.22	2.64	3.6	2.98	-3.82	0.0404	0.000153	Soluble	-2.93	0.308	0.00116	Soluble	-4.5	0.00828	3.13e-05	Moderately soluble	High	Yes	No	Yes	No	No	No	No	-5.79	0	1	0	0	1	0.55	0	0	0	1.56
ZINC000675082078	COC(=O)Cc1cc(Cl)nc2c1cc(CC)cc2	C14H14ClNO2	263.72	18	10	0.29	4	3	0	72.39	39.19	2.97	3.74	3.17	2.7	4.15	3.35	-3.98	0.0277	0.000105	Soluble	-4.26	0.0147	5.56e-05	Moderately soluble	-5.59	0.000675	2.56e-06	Moderately soluble	High	Yes	No	Yes	Yes	Yes	Yes	No	-5.25	0	0	0	0	0	0.55	0	1	1	1.91
ZINC000026894394	Ic1cccc2c1[nH]cnc2=O	C8H5IN2O	272.04	12	10	0	0	2	1	55.08	45.75	1.38	1.36	1.53	2.01	3.04	1.87	-3	0.272	0.001	Soluble	-1.92	3.25	0.0119	Very soluble	-4.18	0.0178	6.53e-05	Moderately soluble	High	Yes	No	Yes	No	No	No	No	-6.99	0	1	0	0	0	0.55	0	1	0	2.08
ZINC000072207202	Clc1ccc(c2c1c(=O)c(I)c[nH]2)C	C10H7ClINO	319.53	14	10	0.1	0	1	1	67.26	32.86	2.07	3.21	3.09	2.52	4.61	3.1	-4.37	0.0136	4.25e-05	Moderately soluble	-3.57	0.0856	0.000268	Soluble	-5.54	0.000922	2.88e-06	Moderately soluble	High	Yes	No	Yes	Yes	No	No	No	-5.97	0	0	0	0	0	0.55	0	1	0	2.14
ZINC000021981776	Brc1c(C)ccnc1Br	C6H5Br2N	250.92	9	6	0.17	0	1	0	44.6	12.89	2.17	2.93	2.92	2.33	3.18	2.71	-3.73	0.0462	0.000184	Soluble	-2.86	0.344	0.00137	Soluble	-4.12	0.019	7.57e-05	Moderately soluble	High	Yes	No	Yes	No	No	No	No	-5.75	0	1	0	0	1	0.55	0	1	0	1.75
ZINC000685938494	CCc1c(C)[nH]c2c(c1=O)ccc(c2)Br	C12H12BrNO	266.13	15	10	0.25	1	1	1	67.01	32.86	2.55	3.43	3.16	2.39	4.52	3.21	-4.08	0.0222	8.35e-05	Moderately soluble	-3.8	0.0421	0.000158	Soluble	-5.64	0.000608	2.29e-06	Moderately soluble	High	Yes	No	Yes	Yes	No	No	No	-5.49	0	0	0	0	0	0.55	0	0	0	2
ZINC000032741567	O=C([C@@H](Sc1cccc2c1nccc2)C)N(C)C	C14H16N2OS	260.35	18	10	0.29	4	2	0	75.79	58.5	2.48	2.63	2.8	2.04	2.54	2.5	-3.26	0.144	0.000552	Soluble	-3.51	0.0807	0.00031	Soluble	-4.31	0.0128	4.9e-05	Moderately soluble	High	Yes	No	Yes	Yes	Yes	No	No	-6.02	0	0	0	0	0	0.55	0	0	0	2.74
ZINC000089204648	COC(=O)c1ccc(c2c1[nH]cc2)Br	C10H8BrNO2	254.08	14	9	0.1	2	2	1	57.28	42.09	2.41	2.59	2.72	2.08	3.02	2.57	-3.39	0.103	0.000407	Soluble	-3.12	0.192	0.000754	Soluble	-4.22	0.0155	6.08e-05	Moderately soluble	High	Yes	No	Yes	Yes	No	No	No	-6.01	0	0	0	0	0	0.55	0	0	0	1.62
ZINC000144852688	COC(=O)c1cccc2c1[nH]cc2I	C10H8INO2	301.08	14	9	0.1	2	2	1	62.3	42.09	2.39	2.55	2.56	2.22	3.31	2.61	-3.66	0.0663	0.00022	Soluble	-3.08	0.25	0.000829	Soluble	-4.3	0.0152	5.04e-05	Moderately soluble	High	Yes	No	Yes	No	No	No	No	-6.33	0	0	0	0	0	0.55	0	1	0	1.99
ZINC000072207172	Cc1ccc2c(c1C)[nH]c(c(c2=O)I)C	C12H12INO	313.13	15	10	0.25	0	1	1	72.18	32.86	2.49	3.32	3.06	2.52	4.94	3.26	-4.37	0.0135	4.3e-05	Moderately soluble	-3.69	0.0645	0.000206	Soluble	-5.7	0.000622	1.99e-06	Moderately soluble	High	Yes	No	Yes	Yes	No	No	No	-5.85	0	0	0	0	0	0.55	0	1	0	2.31
ZINC000032741566	O=C([C@H](Sc1cccc2c1nccc2)C)N(C)C	C14H16N2OS	260.35	18	10	0.29	4	2	0	75.79	58.5	2.58	2.63	2.8	2.04	2.54	2.52	-3.26	0.144	0.000552	Soluble	-3.51	0.0807	0.00031	Soluble	-4.31	0.0128	4.9e-05	Moderately soluble	High	Yes	No	Yes	Yes	Yes	No	No	-6.02	0	0	0	0	0	0.55	0	0	0	2.74
ZINC000914216952	CC1CC(C1)NS(=O)(=O)c1cccc2c1cncc2	C14H16N2O2S	276.35	19	10	0.36	3	4	1	74.75	67.44	2.05	2.42	3.39	1.25	1.7	2.16	-3.27	0.149	0.000538	Soluble	-3.48	0.0918	0.000332	Soluble	-4.71	0.00538	1.95e-05	Moderately soluble	High	Yes	Yes	Yes	Yes	No	Yes	Yes	-6.27	0	0	0	0	0	0.55	0	0	0	3.17
ZINC000000330892	CNc1ccc(nc1Br)Br	C6H6Br2N2	265.93	10	6	0.17	1	1	1	48.94	24.92	2.23	2.89	2.46	1.67	2.39	2.33	-3.69	0.0546	0.000205	Soluble	-3.07	0.225	0.000844	Soluble	-4.17	0.018	6.76e-05	Moderately soluble	High	Yes	No	Yes	No	No	No	No	-5.87	0	1	0	0	0	0.55	0	1	0	2.22
ZINC000016678034	Cc1ccc2c(n1)c(I)c[nH]2	C8H7IN2	258.06	11	9	0.12	0	1	1	53.78	28.68	1.72	2.12	2.48	1.8	3.44	2.31	-3.38	0.107	0.000416	Soluble	-2.35	1.14	0.00443	Soluble	-4.25	0.0144	5.6e-05	Moderately soluble	High	Yes	No	Yes	No	No	No	No	-6.37	0	1	0	0	0	0.55	0	1	0	2.09
ZINC000098213574	Brc1ccc(=O)n(c1)c1ccccc1	C11H8BrNO	250.09	14	12	0	1	1	0	59.74	22	2.43	2.36	2.6	2.89	2.75	2.61	-3.45	0.0896	0.000358	Soluble	-2.46	0.863	0.00345	Soluble	-4.48	0.00826	3.3e-05	Moderately soluble	High	Yes	No	Yes	Yes	No	No	No	-6.15	0	0	0	0	0	0.55	0	0	0	1.87
ZINC000072233570	Brc1cccc2n1ncc2Br	C7H4Br2N2	275.93	11	9	0	0	1	0	50.59	17.3	2.3	2.78	2.86	2.88	2.3	2.62	-3.91	0.0341	0.000124	Soluble	-2.8	0.438	0.00159	Soluble	-3.79	0.045	0.000163	Soluble	High	Yes	No	Yes	No	No	No	No	-6.01	0	1	0	0	0	0.55	0	1	0	1.86
ZINC000000183685	Brc1ccc(cc1)NCc1ccccn1	C12H11BrN2	263.13	15	12	0.08	3	1	1	65.73	24.92	2.38	3.06	3.11	2.43	3.21	2.84	-3.79	0.0424	0.000161	Soluble	-3.25	0.148	0.000562	Soluble	-5.85	0.000369	1.4e-06	Moderately soluble	High	Yes	No	Yes	Yes	No	Yes	Yes	-5.73	0	0	0	0	0	0.55	0	0	0	1.76
ZINC000685938301	CCc1[nH]c2cc(Br)ccc2c(=O)c1C	C12H12BrNO	266.13	15	10	0.25	1	1	1	67.01	32.86	2.57	3.43	3.16	2.39	4.52	3.21	-4.08	0.0222	8.35e-05	Moderately soluble	-3.8	0.0421	0.000158	Soluble	-5.64	0.000608	2.29e-06	Moderately soluble	High	Yes	No	Yes	Yes	No	No	No	-5.49	0	0	0	0	0	0.55	0	0	0	2.01
ZINC000071254877	Cc1c(Br)ccnc1Br	C6H5Br2N	250.92	9	6	0.17	0	1	0	44.6	12.89	2.17	2.93	2.92	2.33	3.18	2.7	-3.73	0.0462	0.000184	Soluble	-2.86	0.344	0.00137	Soluble	-4.12	0.019	7.57e-05	Moderately soluble	High	Yes	No	Yes	No	No	No	No	-5.75	0	1	0	0	1	0.55	0	1	0	1.81
ZINC000042274335	Ic1ccc(cc1)OCc1ccncc1	C12H10INO	311.12	15	12	0.08	3	2	0	67.93	22.12	2.56	2.97	3.11	2.56	3.81	3	-4.03	0.0288	9.25e-05	Moderately soluble	-3.1	0.248	0.000799	Soluble	-5.62	0.000745	2.39e-06	Moderately soluble	High	Yes	No	Yes	Yes	No	Yes	No	-6.09	0	0	0	0	0	0.55	0	1	0	2.04
ZINC000019485531	Brc1ccc(cc1)OCc1ccncc1	C12H10BrNO	264.12	15	12	0.08	3	2	0	62.92	22.12	2.56	3.01	3.27	2.43	3.52	2.96	-3.77	0.0451	0.000171	Soluble	-3.14	0.192	0.000726	Soluble	-5.54	0.00076	2.88e-06	Moderately soluble	High	Yes	No	Yes	Yes	No	Yes	No	-5.77	0	0	0	0	0	0.55	0	0	0	1.66
ZINC000014401093	N#Cc1ccnc2c1c(I)c[nH]2	C8H4IN3	269.04	12	9	0	0	2	1	53.53	52.47	1.45	1.68	2.04	1.24	2.93	1.87	-3.12	0.203	0.000756	Soluble	-2.4	1.08	0.00401	Soluble	-3.95	0.0303	0.000113	Soluble	High	Yes	No	Yes	No	No	No	No	-6.75	0	1	0	0	0	0.55	0	1	0	2.13
ZINC000012974785	O=S(=O)(c1ccccc1)Cc1cccc2c1nccc2	C16H13NO2S	283.34	20	16	0.06	3	3	0	79.32	55.41	2.12	3.79	4.14	2.65	3.15	3.17	-4.38	0.0119	4.18e-05	Moderately soluble	-4.65	0.00638	2.25e-05	Moderately soluble	-6.54	8.12e-05	2.86e-07	Poorly soluble	High	Yes	No	Yes	Yes	Yes	No	No	-5.34	0	0	0	0	0	0.55	0	0	1	2.73
ZINC000028535478	Ic1ccc(nc1)Nc1ccccc1	C11H9IN2	296.11	14	12	0	2	1	1	66.5	24.92	2.17	3.4	3.43	2.97	3.16	3.03	-4.32	0.0142	4.78e-05	Moderately soluble	-3.6	0.0739	0.00025	Soluble	-5.53	0.000866	2.92e-06	Moderately soluble	High	Yes	No	Yes	Yes	No	No	No	-5.69	0	0	0	0	0	0.55	0	1	0	2.65
ZINC000000527133	COc1cc2cc(n(c2cc1Br)C)C	C11H12BrNO	254.12	14	9	0.27	1	1	0	62.36	14.16	2.8	3.06	3.26	2.51	3.06	2.94	-3.75	0.0449	0.000177	Soluble	-3.02	0.241	0.000946	Soluble	-4.22	0.0154	6.07e-05	Moderately soluble	High	Yes	No	Yes	Yes	No	No	No	-5.68	0	0	0	0	0	0.55	0	0	0	1.68
ZINC000000423471	CN(S(=O)(=O)c1cccc2c1nccc2)Cc1ccccc1	C17H16N2O2S	312.39	22	16	0.12	4	4	0	87.03	58.65	1.87	2.5	3.98	2.04	2.29	2.54	-3.63	0.0739	0.000237	Soluble	-3.38	0.131	0.00042	Soluble	-6.25	0.000174	5.57e-07	Poorly soluble	High	Yes	No	Yes	Yes	Yes	Yes	Yes	-6.43	0	0	0	0	0	0.55	0	0	0	2.41
ZINC000003160660	Brc1ccc(cc1)CNc1ccccn1	C12H11BrN2	263.13	15	12	0.08	3	1	1	65.73	24.92	2.53	3.35	3.11	2.83	3.21	3.01	-3.98	0.0278	0.000106	Soluble	-3.55	0.074	0.000281	Soluble	-5.85	0.000369	1.4e-06	Moderately soluble	High	Yes	No	Yes	Yes	No	Yes	No	-5.53	0	0	0	0	0	0.55	0	0	0	1.69
ZINC000072207192	Cc1[nH]c2c(Cl)cccc2c(=O)c1I	C10H7ClINO	319.53	14	10	0.1	0	1	1	67.26	32.86	2.32	3.22	3.09	2.52	4.61	3.15	-4.38	0.0134	4.19e-05	Moderately soluble	-3.58	0.0835	0.000261	Soluble	-5.54	0.000922	2.88e-06	Moderately soluble	High	Yes	No	Yes	Yes	No	No	No	-5.96	0	0	0	0	0	0.55	0	1	0	2.14
ZINC000575447731	Brc1ccc(c2n1ncc2)Br	C7H4Br2N2	275.93	11	9	0	0	1	0	50.59	17.3	2.21	2.78	2.86	2.88	2.3	2.61	-3.91	0.0341	0.000124	Soluble	-2.8	0.438	0.00159	Soluble	-3.79	0.045	0.000163	Soluble	High	Yes	No	Yes	No	No	No	No	-6.01	0	1	0	0	0	0.55	0	1	0	1.93
ZINC000163675097	CCn1cc(Br)cc(c1=O)Br	C7H7Br2NO	280.94	11	6	0.29	1	1	0	52.17	22	2.39	2.07	2.39	2.43	2.57	2.37	-3.22	0.168	0.000598	Soluble	-2.16	1.94	0.0069	Soluble	-3.6	0.0706	0.000251	Soluble	High	Yes	No	Yes	No	No	No	No	-6.54	0	1	0	0	0	0.55	0	0	0	1.76
ZINC000076188327	CCOC(=O)c1cc(Br)cc2c1[nH]cc2	C11H10BrNO2	268.11	15	9	0.18	3	2	1	62.09	42.09	2.68	2.96	3.11	2.36	3.37	2.9	-3.61	0.0654	0.000244	Soluble	-3.51	0.0835	0.000311	Soluble	-4.62	0.00646	2.41e-05	Moderately soluble	High	Yes	No	Yes	Yes	No	No	No	-5.83	0	0	0	0	0	0.55	0	0	0	1.8
ZINC000255188585	Fc1ccc(cc1)n1ccc(cc1=O)Br	C11H7BrFNO	268.08	15	12	0	1	2	0	59.7	22	2.49	2.46	3.16	3.29	3.15	2.91	-3.58	0.0709	0.000264	Soluble	-2.57	0.728	0.00272	Soluble	-4.76	0.0047	1.75e-05	Moderately soluble	High	Yes	No	Yes	No	No	No	No	-6.19	0	0	0	0	0	0.55	0	0	0	1.84
ZINC000002203577	Clc1cccc(c1Cn1ccccc1=O)Cl	C12H9Cl2NO	254.11	16	12	0.08	2	1	0	66.47	22	2.51	3.14	3.2	3.29	3.67	3.16	-3.82	0.0388	0.000153	Soluble	-3.27	0.136	0.000535	Soluble	-5.26	0.00138	5.43e-06	Moderately soluble	High	Yes	No	Yes	Yes	No	No	No	-5.62	0	0	0	0	0	0.55	0	0	0	1.78
ZINC000069451731	CN(C(=O)c1nccc2c1cccc2)Cc1ccncc1	C17H15N3O	277.32	21	16	0.12	4	3	0	81.92	46.09	2.25	2.32	2.75	1.44	2.83	2.32	-3.32	0.132	0.000478	Soluble	-2.93	0.328	0.00118	Soluble	-5.92	0.000333	1.2e-06	Moderately soluble	High	Yes	No	Yes	Yes	Yes	Yes	Yes	-6.34	0	0	0	0	0	0.55	0	0	0	1.89
ZINC000044713231	Brc1cncc2c1c(I)c[nH]2	C7H4BrIN2	322.93	11	9	0	0	1	1	56.51	28.68	1.68	2.32	2.93	1.95	3.67	2.51	-3.91	0.0398	0.000123	Soluble	-2.56	0.887	0.00275	Soluble	-4.69	0.00659	2.04e-05	Moderately soluble	High	Yes	Yes	Yes	No	No	No	No	-6.62	0	1	0	0	0	0.55	0	1	0	2.31
ZINC000082767469	COC(=O)c1ncc(c2c1cccc2)Br	C11H8BrNO2	266.09	15	10	0.09	2	3	0	60.72	39.19	2.39	2.98	2.78	2.05	2.96	2.63	-3.73	0.0497	0.000187	Soluble	-3.47	0.0909	0.000342	Soluble	-4.63	0.00622	2.34e-05	Moderately soluble	High	Yes	No	Yes	Yes	No	No	No	-5.81	0	0	0	0	0	0.55	0	0	0	1.77
ZINC000002434124	Clc1ccc(c(c1)Cl)Cn1ccccc1=O	C12H9Cl2NO	254.11	16	12	0.08	2	1	0	66.47	22	2.74	3.14	3.2	3.29	3.67	3.21	-3.82	0.0388	0.000153	Soluble	-3.27	0.136	0.000535	Soluble	-5.26	0.00138	5.43e-06	Moderately soluble	High	Yes	No	Yes	Yes	Yes	No	No	-5.62	0	0	0	0	0	0.55	0	0	0	1.84
ZINC000000394470	CC(=O)Oc1c(Cl)cc(c2c1nccc2)Cl	C11H7Cl2NO2	256.08	16	10	0.09	2	3	0	63.26	39.19	2.19	3.2	3.47	2.72	3.56	3.03	-3.77	0.0431	0.000168	Soluble	-3.69	0.0517	0.000202	Soluble	-5.01	0.00249	9.71e-06	Moderately soluble	High	Yes	No	Yes	Yes	No	No	No	-5.59	0	0	0	0	0	0.55	0	1	0	2.01
ZINC000089202442	Cc1cc2nccn2cc1I	C8H7IN2	258.06	11	9	0.12	0	1	0	52.88	17.3	2.12	2.78	2.25	1.94	2.36	2.29	-3.8	0.0412	0.00016	Soluble	-2.8	0.41	0.00159	Soluble	-3.43	0.0968	0.000375	Soluble	High	Yes	No	Yes	No	No	No	No	-5.9	0	1	0	0	0	0.55	0	1	0	2.09
ZINC000008647742	Brc1cc(Br)c2c(c1)c(=O)nc[nH]2	C8H4Br2N2O	303.94	13	10	0	0	2	1	57.76	45.75	1.66	2.09	2.45	2.57	3.41	2.44	-3.61	0.0745	0.000245	Soluble	-2.68	0.634	0.00209	Soluble	-4.93	0.0036	1.18e-05	Moderately soluble	High	Yes	No	Yes	No	No	No	No	-6.67	0	1	0	0	0	0.55	0	0	0	1.76
ZINC000004666207	O=S(=O)(c1ccccc1)Oc1cccc2c1nccc2	C15H11NO3S	285.32	20	16	0	3	4	0	76.04	64.64	2.46	2.97	4.08	2.63	2.31	2.89	-3.87	0.0381	0.000134	Soluble	-3.99	0.0292	0.000102	Soluble	-5.88	0.000378	1.32e-06	Moderately soluble	High	Yes	No	Yes	Yes	Yes	No	No	-5.93	0	0	0	0	0	0.55	0	1	0	2.8
ZINC000001703056	Clc1cc(Cl)c2c(c1OS(=O)(=O)C)nccc2	C10H7Cl2NO3S	292.14	17	10	0.1	2	4	0	67.22	64.64	2.11	2.99	3.96	2.33	2.51	2.78	-3.84	0.0424	0.000145	Soluble	-4.01	0.0285	9.74e-05	Moderately soluble	-4.98	0.00307	1.05e-05	Moderately soluble	High	Yes	No	Yes	Yes	Yes	No	No	-5.96	0	0	0	0	0	0.55	0	1	0	2.62
ZINC000038277136	Ic1ccccc1c1ccccn1	C11H8IN	281.09	13	12	0	1	1	0	62.39	12.89	2.29	3.28	3.35	2.95	3.99	3.17	-4.27	0.0152	5.42e-05	Moderately soluble	-3.23	0.167	0.000595	Soluble	-5.49	0.000914	3.25e-06	Moderately soluble	High	Yes	No	Yes	Yes	No	No	No	-5.69	0	0	0	0	1	0.55	0	1	0	1.98
ZINC000000140495	Brc1ccc(c2c1cccn2)n1cnnn1	C10H6BrN5	276.09	16	15	0	1	4	0	62.16	56.49	1.85	2.18	1.97	2.27	1.59	1.97	-3.55	0.0773	0.00028	Soluble	-3	0.276	0.001	Soluble	-4.34	0.0127	4.61e-05	Moderately soluble	High	Yes	No	Yes	Yes	No	No	No	-6.44	0	0	0	0	0	0.55	0	0	0	2.15
ZINC000072207170	Clc1ccc2c(c1C)[nH]c(c(c2=O)I)C	C11H9ClINO	333.55	15	10	0.18	0	1	1	72.23	32.86	2.47	3.58	3.4	2.78	5.08	3.47	-4.66	0.00735	2.2e-05	Moderately soluble	-3.96	0.0369	0.000111	Soluble	-5.92	0.000402	1.21e-06	Moderately soluble	High	Yes	No	Yes	Yes	Yes	No	No	-5.79	0	0	0	0	0	0.55	0	1	1	2.24
ZINC000000423498	O=S(=O)(c1cccc2c1nccc2)N1CCCC1	C13H14N2O2S	262.33	18	10	0.31	2	4	0	73.96	58.65	1.84	1.49	2.72	1.26	1.56	1.77	-2.68	0.543	0.00207	Soluble	-2.33	1.23	0.00469	Soluble	-4.07	0.0221	8.43e-05	Moderately soluble	High	Yes	No	Yes	Yes	No	No	No	-6.84	0	0	0	0	0	0.55	0	0	0	2.25
ZINC000060377671	CC(CCS(=O)(=O)Oc1cccc2c1nccc2)C	C14H17NO3S	279.35	19	10	0.36	5	4	0	76.43	64.64	2.38	3.1	4.07	2.33	2.5	2.88	-3.58	0.0727	0.00026	Soluble	-4.13	0.0209	7.49e-05	Moderately soluble	-5	0.00282	1.01e-05	Moderately soluble	High	Yes	No	Yes	Yes	Yes	No	No	-5.8	0	0	0	0	0	0.55	0	1	0	3.06
ZINC000038227518	N#Cc1c(I)n(c2c1cccc2)C	C10H7IN2	282.08	13	9	0.1	0	1	0	60.63	28.72	2.25	2.4	2.65	2.02	2.85	2.43	-3.61	0.0687	0.000244	Soluble	-2.64	0.639	0.00227	Soluble	-3.88	0.0374	0.000132	Soluble	High	Yes	No	Yes	Yes	No	No	No	-6.32	0	0	0	0	0	0.55	0	1	0	2.21
ZINC000170620375	C#CC(N(S(=O)(=O)c1cccc2c1nccc2)C)(C)C	C15H16N2O2S	288.36	20	10	0.27	3	4	0	79.97	58.65	2.18	1.71	3.43	1.7	1.8	2.16	-2.88	0.383	0.00133	Soluble	-2.56	0.799	0.00277	Soluble	-4.25	0.0163	5.64e-05	Moderately soluble	High	Yes	No	No	Yes	No	No	No	-6.84	0	0	0	0	0	0.55	0	1	0	2.61
ZINC000013379654	COC(=O)c1c[nH]c2c1ccc(c2)Br	C10H8BrNO2	254.08	14	9	0.1	2	2	1	57.28	42.09	2.22	2.59	2.72	2.08	3.02	2.53	-3.39	0.103	0.000407	Soluble	-3.12	0.192	0.000754	Soluble	-4.22	0.0155	6.08e-05	Moderately soluble	High	Yes	No	Yes	No	No	No	No	-6.01	0	0	0	0	0	0.55	0	0	0	1.64
ZINC000226100962	Brc1cc2CCn3c2c(c1)c(=O)cc3	C11H8BrNO	250.09	14	10	0.18	0	1	0	60.02	22	2.26	2.42	2.32	2.12	3.11	2.45	-3.44	0.09	0.00036	Soluble	-2.52	0.748	0.00299	Soluble	-4.19	0.0161	6.44e-05	Moderately soluble	High	Yes	No	Yes	No	No	No	No	-6.11	0	0	0	0	0	0.55	0	0	0	1.99
ZINC000225769280	Cc1nc2c([nH]1)c(Br)ccc2Br	C8H6Br2N2	289.95	12	9	0.12	0	1	1	56.46	28.68	2.07	3.27	3.4	2.76	3.8	3.06	-4.25	0.0162	5.59e-05	Moderately soluble	-3.55	0.0823	0.000284	Soluble	-5	0.00293	1.01e-05	Moderately soluble	High	Yes	No	Yes	No	No	No	No	-5.75	0	1	0	0	0	0.55	0	0	0	1.78
ZINC000014736193	Brc1ccc(cc1)Cn1cc(Br)ccc1=O	C12H9Br2NO	343.01	16	12	0.08	2	1	0	71.85	22	2.93	2.98	3.42	3.55	3.74	3.32	-4.27	0.0185	5.41e-05	Moderately soluble	-3.11	0.269	0.000784	Soluble	-5.7	0.000688	2e-06	Moderately soluble	High	Yes	No	Yes	Yes	Yes	No	No	-6.28	0	0	0	0	0	0.55	0	0	0	1.82
ZINC000049581116	Cc1ccnc(c1I)Cl	C6H5ClIN	253.47	9	6	0.17	0	1	0	46.93	12.89	2.05	2.83	2.65	2.33	3.43	2.66	-3.69	0.052	0.000205	Soluble	-2.76	0.442	0.00174	Soluble	-3.98	0.0264	0.000104	Soluble	High	Yes	No	Yes	No	No	No	No	-5.84	0	1	0	0	1	0.55	0	2	0	2.01
ZINC000008698080	Cc1ccnc(c1I)Br	C6H5BrIN	297.92	9	6	0.17	0	1	0	49.62	12.89	2.16	2.89	2.76	2.49	3.46	2.75	-4	0.0297	9.97e-05	Moderately soluble	-2.82	0.45	0.00151	Soluble	-4.2	0.0186	6.25e-05	Moderately soluble	High	Yes	No	Yes	No	No	No	No	-6.07	0	1	0	0	1	0.55	0	2	0	2.31
ZINC000078604077	Fc1cc(CN(S(=O)(=O)C)C)c2c(c1)cccn2	C12H13FN2O2S	268.31	18	10	0.25	3	5	0	68.14	58.65	2.23	1.38	3.11	1.12	1.59	1.89	-2.59	0.696	0.00259	Soluble	-2.21	1.64	0.0061	Soluble	-4.42	0.0102	3.78e-05	Moderately soluble	High	Yes	No	Yes	Yes	No	No	No	-6.96	0	0	0	0	0	0.55	0	0	0	2.2
ZINC000095977272	N#Cc1ccccc1CN([C@@H](c1ccncc1)C)C	C16H17N3	251.33	19	12	0.25	4	3	0	75.72	39.92	2.36	2.3	2.67	1.57	3.01	2.38	-3.05	0.224	0.00089	Soluble	-2.78	0.421	0.00167	Soluble	-5.2	0.0016	6.35e-06	Moderately soluble	High	Yes	No	No	No	No	Yes	No	-6.2	0	0	0	0	0	0.55	0	0	0	2.38
ZINC000096353533	CS(=O)(=O)NCCCn1ccc2c1nccc2	C11H15N3O2S	253.32	17	9	0.36	5	4	1	67.18	72.37	1.57	0.66	2.06	0.32	0.46	1.01	-1.89	3.28	0.0129	Very soluble	-1.76	4.44	0.0175	Very soluble	-3.67	0.0543	0.000214	Soluble	High	Yes	No	No	No	No	No	No	-7.38	0	0	0	0	0	0.55	0	0	0	2.17
ZINC000075330268	N#Cc1cnc2c(c1N1CCCCC1)cc(cc2)C	C16H17N3	251.33	19	10	0.38	1	2	0	80.87	39.92	2.78	3.24	3.02	2.14	3.5	2.94	-3.76	0.0434	0.000173	Soluble	-3.75	0.0445	0.000177	Soluble	-4.9	0.00314	1.25e-05	Moderately soluble	High	Yes	Yes	Yes	Yes	Yes	Yes	No	-5.53	0	0	0	0	0	0.55	0	0	0	2.06
ZINC000675081822	COC(=O)Cc1cc(Cl)nc2c1cc(C)cc2C	C14H14ClNO2	263.72	18	10	0.29	3	3	0	72.55	39.19	3.01	3.67	3.22	2.7	4.28	3.38	-4	0.0264	9.99e-05	Moderately soluble	-4.18	0.0173	6.57e-05	Moderately soluble	-5.58	0.000702	2.66e-06	Moderately soluble	High	Yes	No	Yes	Yes	Yes	Yes	No	-5.3	0	0	0	0	0	0.55	0	1	1	1.98
ZINC000000499439	COC(=O)c1cc2c([nH]1)ccc(c2)Br	C10H8BrNO2	254.08	14	9	0.1	2	2	1	57.28	42.09	2.35	2.93	2.72	2.08	3.02	2.62	-3.6	0.0631	0.000248	Soluble	-3.48	0.085	0.000335	Soluble	-4.22	0.0155	6.08e-05	Moderately soluble	High	Yes	No	Yes	Yes	No	No	No	-5.77	0	0	0	0	0	0.55	0	0	0	1.66
ZINC000032962318	Clc1ccc(cc1)CN(C(=O)c1ccncc1)C	C14H13ClN2O	260.72	18	12	0.14	4	2	0	71.63	33.2	2.34	2.43	2.86	2.26	2.96	2.57	-3.22	0.158	0.000607	Soluble	-2.77	0.443	0.0017	Soluble	-5.24	0.00151	5.78e-06	Moderately soluble	High	Yes	No	Yes	Yes	No	No	No	-6.17	0	0	0	0	0	0.55	0	0	0	1.52
ZINC000069968064	CN(C(=O)c1nccc2c1cccc2)[C@@H](c1ccncc1)C	C18H17N3O	291.35	22	16	0.17	4	3	0	86.73	46.09	2.43	2.72	3.14	1.68	3.04	2.6	-3.63	0.0677	0.000232	Soluble	-3.34	0.133	0.000455	Soluble	-5.95	0.00033	1.13e-06	Moderately soluble	High	Yes	No	No	Yes	Yes	Yes	Yes	-6.15	0	0	0	0	0	0.55	0	0	0	2.45
ZINC000000281466	c1ccc2c(c1)n(cn2)CCn1cnc2c1cccc2	C16H14N4	262.31	20	18	0.12	3	2	0	79.88	35.64	1.78	2.52	3.09	2.37	2.16	2.38	-3.52	0.0789	0.000301	Soluble	-2.91	0.319	0.00122	Soluble	-5.1	0.00207	7.89e-06	Moderately soluble	High	Yes	Yes	Yes	Yes	No	Yes	Yes	-6.11	0	0	0	0	0	0.55	0	0	0	2.02
ZINC000097230490	O=C(c1ccn2c(c1)cnc2)OCc1cncc2c1cccc2	C18H13N3O2	303.31	23	19	0.06	4	4	0	86.26	56.49	2.59	3.38	3.09	1.79	2.68	2.7	-4.2	0.0193	6.35e-05	Moderately soluble	-4.24	0.0173	5.69e-05	Moderately soluble	-5.99	0.000313	1.03e-06	Moderately soluble	High	Yes	No	Yes	Yes	Yes	Yes	Yes	-5.75	0	0	0	0	0	0.55	0	0	0	2.21
ZINC000685938461	CCc1[nH]c2cc(Br)ccc2c(=O)c1CC	C13H14BrNO	280.16	16	10	0.31	2	1	1	71.81	32.86	2.8	3.86	3.42	2.65	4.88	3.52	-4.34	0.0128	4.58e-05	Moderately soluble	-4.25	0.0159	5.67e-05	Moderately soluble	-6.04	0.000255	9.1e-07	Poorly soluble	High	Yes	No	Yes	Yes	No	Yes	No	-5.27	0	0	0	0	0	0.55	0	0	1	2.2
ZINC000090411281	COc1cc(Br)ncc1Br	C6H5Br2NO	266.92	10	6	0.17	1	2	0	46.13	22.12	2.32	2.54	2.62	1.67	2.71	2.37	-3.47	0.0898	0.000336	Soluble	-2.65	0.596	0.00223	Soluble	-3.86	0.037	0.000139	Soluble	High	Yes	No	Yes	No	No	No	No	-6.12	0	1	0	0	0	0.55	0	1	0	1.97
ZINC000255187938	Fc1ccc(cc1)Cn1ccc(cc1=O)Br	C12H9BrFNO	282.11	16	12	0.08	2	2	0	64.11	22	2.63	2.39	3.22	3.29	3.48	3	-3.52	0.0856	0.000304	Soluble	-2.49	0.906	0.00321	Soluble	-5.16	0.00197	6.98e-06	Moderately soluble	High	Yes	No	Yes	Yes	No	No	No	-6.32	0	0	0	0	0	0.55	0	0	0	1.84

## Sheet: 2.2_Screened based on ADME_146
Molecule	Canonical SMILES	Formula	MW	#Heavy atoms	#Aromatic heavy atoms	Fraction Csp3	#Rotatable bonds	#H-bond acceptors	#H-bond donors	MR	TPSA	iLOGP	XLOGP3	WLOGP	MLOGP	Silicos-IT Log P	Consensus Log P	ESOL Log S	ESOL Solubility (mg/ml)	ESOL Solubility (mol/l)	ESOL Class	Ali Log S	Ali Solubility (mg/ml)	Ali Solubility (mol/l)	Ali Class	Silicos-IT LogSw	Silicos-IT Solubility (mg/ml)	Silicos-IT Solubility (mol/l)	Silicos-IT class	GI absorption	BBB permeant	Pgp substrate	CYP1A2 inhibitor	CYP2C19 inhibitor	CYP2C9 inhibitor	CYP2D6 inhibitor	CYP3A4 inhibitor	log Kp (cm/s)	Lipinski #violations	Ghose #violations	Veber #violations	Egan #violations	Muegge #violations	Bioavailability Score	PAINS #alerts	Brenk #alerts	Leadlikeness #violations	Synthetic Accessibility
ZINC000002779748	O=S(=O)(c1cccc2c1nccc2)NCc1ccccc1	C16H14N2O2S	298.36	21	16	0.06	4	4	1	82.13	67.44	1.79	1.69	3.64	1.8	2.36	2.26	-3.05	0.263	0.000882	Soluble	-2.72	0.567	0.0019	Soluble	-6.59	7.69e-05	2.58e-07	Poorly soluble	High	Yes	No	Yes	Yes	No	Yes	Yes	-6.92	0	0	0	0	0	0.55	0	0	0	2.38
ZINC000012974785	O=S(=O)(c1ccccc1)Cc1cccc2c1nccc2	C16H13NO2S	283.34	20	16	0.06	3	3	0	79.32	55.41	2.12	3.79	4.14	2.65	3.15	3.17	-4.38	0.0119	4.18e-05	Moderately soluble	-4.65	0.00638	2.25e-05	Moderately soluble	-6.54	8.12e-05	2.86e-07	Poorly soluble	High	Yes	No	Yes	Yes	Yes	No	No	-5.34	0	0	0	0	0	0.55	0	0	1	2.73
ZINC000014707619	N#Cc1cccc(c1)C(=O)OCc1cccc2c1nccc2	C18H12N2O2	288.3	22	16	0.06	4	4	0	82.22	62.98	2.64	3.26	3.31	2.28	3.79	3.06	-3.96	0.0319	0.000111	Soluble	-4.26	0.016	5.54e-05	Moderately soluble	-6.39	0.000117	4.06e-07	Poorly soluble	High	Yes	No	Yes	Yes	Yes	No	No	-5.74	0	0	0	0	0	0.55	0	0	0	2.21
ZINC000006082985	N#Cc1ccc(cc1)COC(=O)c1cccc2c1nccc2	C18H12N2O2	288.3	22	16	0.06	4	4	0	82.22	62.98	2.78	3.26	3.31	2.28	3.79	3.09	-3.96	0.0319	0.000111	Soluble	-4.26	0.016	5.54e-05	Moderately soluble	-6.39	0.000117	4.06e-07	Poorly soluble	High	Yes	No	Yes	Yes	Yes	No	Yes	-5.74	0	0	0	0	0	0.55	0	0	0	2.06
ZINC000000423471	CN(S(=O)(=O)c1cccc2c1nccc2)Cc1ccccc1	C17H16N2O2S	312.39	22	16	0.12	4	4	0	87.03	58.65	1.87	2.5	3.98	2.04	2.29	2.54	-3.63	0.0739	0.000237	Soluble	-3.38	0.131	0.00042	Soluble	-6.25	0.000174	5.57e-07	Poorly soluble	High	Yes	No	Yes	Yes	Yes	Yes	Yes	-6.43	0	0	0	0	0	0.55	0	0	0	2.41
ZINC000685938461	CCc1[nH]c2cc(Br)ccc2c(=O)c1CC	C13H14BrNO	280.16	16	10	0.31	2	1	1	71.81	32.86	2.8	3.86	3.42	2.65	4.88	3.52	-4.34	0.0128	4.58e-05	Moderately soluble	-4.25	0.0159	5.67e-05	Moderately soluble	-6.04	0.000255	9.1e-07	Poorly soluble	High	Yes	No	Yes	Yes	No	Yes	No	-5.27	0	0	0	0	0	0.55	0	0	1	2.2
ZINC000097230490	O=C(c1ccn2c(c1)cnc2)OCc1cncc2c1cccc2	C18H13N3O2	303.31	23	19	0.06	4	4	0	86.26	56.49	2.59	3.38	3.09	1.79	2.68	2.7	-4.2	0.0193	6.35e-05	Moderately soluble	-4.24	0.0173	5.69e-05	Moderately soluble	-5.99	0.000313	1.03e-06	Moderately soluble	High	Yes	No	Yes	Yes	Yes	Yes	Yes	-5.75	0	0	0	0	0	0.55	0	0	0	2.21
ZINC000069968064	CN(C(=O)c1nccc2c1cccc2)[C@@H](c1ccncc1)C	C18H17N3O	291.35	22	16	0.17	4	3	0	86.73	46.09	2.43	2.72	3.14	1.68	3.04	2.6	-3.63	0.0677	0.000232	Soluble	-3.34	0.133	0.000455	Soluble	-5.95	0.00033	1.13e-06	Moderately soluble	High	Yes	No	No	Yes	Yes	Yes	Yes	-6.15	0	0	0	0	0	0.55	0	0	0	2.45
ZINC000011297510	O=C(c1ccccn1)OCc1cccc2c1nccc2	C16H12N2O2	264.28	20	16	0.06	4	4	0	75.3	52.08	2.35	2.8	2.83	1.87	3.23	2.62	-3.57	0.071	0.000269	Soluble	-3.55	0.0744	0.000282	Soluble	-5.94	0.000303	1.15e-06	Moderately soluble	High	Yes	No	Yes	Yes	Yes	Yes	Yes	-5.92	0	0	0	0	0	0.55	0	0	0	2.04
ZINC000072207170	Clc1ccc2c(c1C)[nH]c(c(c2=O)I)C	C11H9ClINO	333.55	15	10	0.18	0	1	1	72.23	32.86	2.47	3.58	3.4	2.78	5.08	3.47	-4.66	0.00735	2.2e-05	Moderately soluble	-3.96	0.0369	0.000111	Soluble	-5.92	0.000402	1.21e-06	Moderately soluble	High	Yes	No	Yes	Yes	Yes	No	No	-5.79	0	0	0	0	0	0.55	0	1	1	2.24
ZINC000069451731	CN(C(=O)c1nccc2c1cccc2)Cc1ccncc1	C17H15N3O	277.32	21	16	0.12	4	3	0	81.92	46.09	2.25	2.32	2.75	1.44	2.83	2.32	-3.32	0.132	0.000478	Soluble	-2.93	0.328	0.00118	Soluble	-5.92	0.000333	1.2e-06	Moderately soluble	High	Yes	No	Yes	Yes	Yes	Yes	Yes	-6.34	0	0	0	0	0	0.55	0	0	0	1.89
ZINC000004666207	O=S(=O)(c1ccccc1)Oc1cccc2c1nccc2	C15H11NO3S	285.32	20	16	0	3	4	0	76.04	64.64	2.46	2.97	4.08	2.63	2.31	2.89	-3.87	0.0381	0.000134	Soluble	-3.99	0.0292	0.000102	Soluble	-5.88	0.000378	1.32e-06	Moderately soluble	High	Yes	No	Yes	Yes	Yes	No	No	-5.93	0	0	0	0	0	0.55	0	1	0	2.8
ZINC000003160660	Brc1ccc(cc1)CNc1ccccn1	C12H11BrN2	263.13	15	12	0.08	3	1	1	65.73	24.92	2.53	3.35	3.11	2.83	3.21	3.01	-3.98	0.0278	0.000106	Soluble	-3.55	0.074	0.000281	Soluble	-5.85	0.000369	1.4e-06	Moderately soluble	High	Yes	No	Yes	Yes	No	Yes	No	-5.53	0	0	0	0	0	0.55	0	0	0	1.69
ZINC000000183685	Brc1ccc(cc1)NCc1ccccn1	C12H11BrN2	263.13	15	12	0.08	3	1	1	65.73	24.92	2.38	3.06	3.11	2.43	3.21	2.84	-3.79	0.0424	0.000161	Soluble	-3.25	0.148	0.000562	Soluble	-5.85	0.000369	1.4e-06	Moderately soluble	High	Yes	No	Yes	Yes	No	Yes	Yes	-5.73	0	0	0	0	0	0.55	0	0	0	1.76
ZINC000000182296	Brc1ccc(cc1)NCc1cccnc1	C12H11BrN2	263.13	15	12	0.08	3	1	1	65.73	24.92	2.38	3.02	3.11	2.43	3.21	2.83	-3.77	0.0449	0.000171	Soluble	-3.21	0.163	0.000619	Soluble	-5.85	0.000369	1.4e-06	Moderately soluble	High	Yes	No	Yes	Yes	No	Yes	Yes	-5.76	0	0	0	0	0	0.55	0	0	0	1.63
ZINC000019922547	Brc1ccccc1NCc1cccnc1	C12H11BrN2	263.13	15	12	0.08	3	1	1	65.73	24.92	2.32	3.02	3.11	2.43	3.21	2.82	-3.77	0.0449	0.000171	Soluble	-3.21	0.163	0.000619	Soluble	-5.85	0.000369	1.4e-06	Moderately soluble	High	Yes	No	Yes	Yes	No	Yes	Yes	-5.76	0	0	0	0	0	0.55	0	0	0	1.68
ZINC000072207172	Cc1ccc2c(c1C)[nH]c(c(c2=O)I)C	C12H12INO	313.13	15	10	0.25	0	1	1	72.18	32.86	2.49	3.32	3.06	2.52	4.94	3.26	-4.37	0.0135	4.3e-05	Moderately soluble	-3.69	0.0645	0.000206	Soluble	-5.7	0.000622	1.99e-06	Moderately soluble	High	Yes	No	Yes	Yes	No	No	No	-5.85	0	0	0	0	0	0.55	0	1	0	2.31
ZINC000014736193	Brc1ccc(cc1)Cn1cc(Br)ccc1=O	C12H9Br2NO	343.01	16	12	0.08	2	1	0	71.85	22	2.93	2.98	3.42	3.55	3.74	3.32	-4.27	0.0185	5.41e-05	Moderately soluble	-3.11	0.269	0.000784	Soluble	-5.7	0.000688	2e-06	Moderately soluble	High	Yes	No	Yes	Yes	Yes	No	No	-6.28	0	0	0	0	0	0.55	0	0	0	1.82
ZINC000685938494	CCc1c(C)[nH]c2c(c1=O)ccc(c2)Br	C12H12BrNO	266.13	15	10	0.25	1	1	1	67.01	32.86	2.55	3.43	3.16	2.39	4.52	3.21	-4.08	0.0222	8.35e-05	Moderately soluble	-3.8	0.0421	0.000158	Soluble	-5.64	0.000608	2.29e-06	Moderately soluble	High	Yes	No	Yes	Yes	No	No	No	-5.49	0	0	0	0	0	0.55	0	0	0	2
ZINC000685938301	CCc1[nH]c2cc(Br)ccc2c(=O)c1C	C12H12BrNO	266.13	15	10	0.25	1	1	1	67.01	32.86	2.57	3.43	3.16	2.39	4.52	3.21	-4.08	0.0222	8.35e-05	Moderately soluble	-3.8	0.0421	0.000158	Soluble	-5.64	0.000608	2.29e-06	Moderately soluble	High	Yes	No	Yes	Yes	No	No	No	-5.49	0	0	0	0	0	0.55	0	0	0	2.01
ZINC000001701909	Cc1[nH]c2c(C)ccc(c2c(=O)c1Br)C	C12H12BrNO	266.13	15	10	0.25	0	1	1	67.17	32.86	2.53	3.56	3.22	2.39	4.65	3.27	-4.23	0.0158	5.94e-05	Moderately soluble	-3.94	0.0309	0.000116	Soluble	-5.62	0.000634	2.38e-06	Moderately soluble	High	Yes	No	Yes	Yes	No	No	No	-5.4	0	0	0	0	0	0.55	0	0	1	1.93
ZINC000008649202	Cc1cc(C)c2c(c1)c(C)c(c(=O)[nH]2)Br	C12H12BrNO	266.13	15	10	0.25	0	1	1	67.17	32.86	2.58	2.88	3.22	3.2	4.65	3.3	-3.8	0.0424	0.000159	Soluble	-3.23	0.157	0.000589	Soluble	-5.62	0.000634	2.38e-06	Moderately soluble	High	Yes	No	Yes	Yes	No	No	No	-5.88	0	0	0	0	0	0.55	0	0	0	1.93
ZINC000042274335	Ic1ccc(cc1)OCc1ccncc1	C12H10INO	311.12	15	12	0.08	3	2	0	67.93	22.12	2.56	2.97	3.11	2.56	3.81	3	-4.03	0.0288	9.25e-05	Moderately soluble	-3.1	0.248	0.000799	Soluble	-5.62	0.000745	2.39e-06	Moderately soluble	High	Yes	No	Yes	Yes	No	Yes	No	-6.09	0	0	0	0	0	0.55	0	1	0	2.04
ZINC000675082078	COC(=O)Cc1cc(Cl)nc2c1cc(CC)cc2	C14H14ClNO2	263.72	18	10	0.29	4	3	0	72.39	39.19	2.97	3.74	3.17	2.7	4.15	3.35	-3.98	0.0277	0.000105	Soluble	-4.26	0.0147	5.56e-05	Moderately soluble	-5.59	0.000675	2.56e-06	Moderately soluble	High	Yes	No	Yes	Yes	Yes	Yes	No	-5.25	0	0	0	0	0	0.55	0	1	1	1.91
ZINC000675081822	COC(=O)Cc1cc(Cl)nc2c1cc(C)cc2C	C14H14ClNO2	263.72	18	10	0.29	3	3	0	72.55	39.19	3.01	3.67	3.22	2.7	4.28	3.38	-4	0.0264	9.99e-05	Moderately soluble	-4.18	0.0173	6.57e-05	Moderately soluble	-5.58	0.000702	2.66e-06	Moderately soluble	High	Yes	No	Yes	Yes	Yes	Yes	No	-5.3	0	0	0	0	0	0.55	0	1	1	1.98
ZINC000072207176	Clc1ccc2c(c1)[nH]c(c(c2=O)I)C	C10H7ClINO	319.53	14	10	0.1	0	1	1	67.26	32.86	2.21	3.22	3.09	2.52	4.61	3.13	-4.38	0.0134	4.19e-05	Moderately soluble	-3.58	0.0835	0.000261	Soluble	-5.54	0.000922	2.88e-06	Moderately soluble	High	Yes	No	Yes	Yes	No	No	No	-5.96	0	0	0	0	0	0.55	0	1	0	2.09
ZINC000008626694	Clc1ccc2c(c1)c(=O)c(c([nH]2)C)I	C10H7ClINO	319.53	14	10	0.1	0	1	1	67.26	32.86	2.19	3.22	3.09	2.52	4.61	3.13	-4.38	0.0134	4.19e-05	Moderately soluble	-3.58	0.0835	0.000261	Soluble	-5.54	0.000922	2.88e-06	Moderately soluble	High	Yes	No	Yes	Yes	No	No	No	-5.96	0	0	0	0	0	0.55	0	1	0	2.08
ZINC000072207192	Cc1[nH]c2c(Cl)cccc2c(=O)c1I	C10H7ClINO	319.53	14	10	0.1	0	1	1	67.26	32.86	2.32	3.22	3.09	2.52	4.61	3.15	-4.38	0.0134	4.19e-05	Moderately soluble	-3.58	0.0835	0.000261	Soluble	-5.54	0.000922	2.88e-06	Moderately soluble	High	Yes	No	Yes	Yes	No	No	No	-5.96	0	0	0	0	0	0.55	0	1	0	2.14
ZINC000072207171	Clc1ccc2c(c1C)[nH]cc(c2=O)I	C10H7ClINO	319.53	14	10	0.1	0	1	1	67.26	32.86	2.32	3.21	3.09	2.52	4.61	3.15	-4.37	0.0136	4.25e-05	Moderately soluble	-3.57	0.0856	0.000268	Soluble	-5.54	0.000922	2.88e-06	Moderately soluble	High	Yes	No	Yes	Yes	No	No	No	-5.97	0	0	0	0	0	0.55	0	1	0	2.1
ZINC000072207202	Clc1ccc(c2c1c(=O)c(I)c[nH]2)C	C10H7ClINO	319.53	14	10	0.1	0	1	1	67.26	32.86	2.07	3.21	3.09	2.52	4.61	3.1	-4.37	0.0136	4.25e-05	Moderately soluble	-3.57	0.0856	0.000268	Soluble	-5.54	0.000922	2.88e-06	Moderately soluble	High	Yes	No	Yes	Yes	No	No	No	-5.97	0	0	0	0	0	0.55	0	1	0	2.14
ZINC000019485531	Brc1ccc(cc1)OCc1ccncc1	C12H10BrNO	264.12	15	12	0.08	3	2	0	62.92	22.12	2.56	3.01	3.27	2.43	3.52	2.96	-3.77	0.0451	0.000171	Soluble	-3.14	0.192	0.000726	Soluble	-5.54	0.00076	2.88e-06	Moderately soluble	High	Yes	No	Yes	Yes	No	Yes	No	-5.77	0	0	0	0	0	0.55	0	0	0	1.66
ZINC000028535478	Ic1ccc(nc1)Nc1ccccc1	C11H9IN2	296.11	14	12	0	2	1	1	66.5	24.92	2.17	3.4	3.43	2.97	3.16	3.03	-4.32	0.0142	4.78e-05	Moderately soluble	-3.6	0.0739	0.00025	Soluble	-5.53	0.000866	2.92e-06	Moderately soluble	High	Yes	No	Yes	Yes	No	No	No	-5.69	0	0	0	0	0	0.55	0	1	0	2.65
ZINC000003153940	c1ccc2c(c1)n(CCCn1cnc3c1cccc3)cn2	C17H16N4	276.34	21	18	0.18	4	2	0	84.68	35.64	2.2	2.88	3.48	2.62	2.52	2.74	-3.74	0.0505	0.000183	Soluble	-3.29	0.142	0.000515	Soluble	-5.5	0.000866	3.13e-06	Moderately soluble	High	Yes	Yes	Yes	Yes	No	Yes	Yes	-5.94	0	0	0	0	0	0.55	0	0	0	2.03
ZINC000068135288	Brc1ccc2c(c1)c(=O)c(c([nH]2)C)Cl	C10H7BrClNO	272.53	14	10	0.1	0	1	1	62.24	32.86	2.23	3.46	3.25	2.39	4.32	3.13	-4.24	0.0158	5.78e-05	Moderately soluble	-3.83	0.0402	0.000147	Soluble	-5.46	0.000938	3.44e-06	Moderately soluble	High	Yes	No	Yes	Yes	No	No	No	-5.51	0	0	0	0	0	0.55	0	0	0	1.77
ZINC000034338313	O=c1ccc2c(n1OCc1ccccc1)cccc2	C16H13NO2	251.28	19	16	0.06	3	2	0	75.14	31.23	2.62	2.99	2.48	3.54	2.98	2.92	-3.71	0.0494	0.000196	Soluble	-3.31	0.123	0.00049	Soluble	-5.45	0.000894	3.56e-06	Moderately soluble	High	Yes	No	Yes	Yes	Yes	No	No	-5.71	0	0	0	0	0	0.55	0	0	0	2.5
ZINC000072206988	CCNc1nccc2c1cccc2Br	C11H11BrN2	251.12	14	10	0.18	2	1	1	63.56	24.92	2.47	3.48	3.24	2.87	3.11	3.04	-3.99	0.0259	0.000103	Soluble	-3.69	0.0518	0.000206	Soluble	-5.4	0.000997	3.97e-06	Moderately soluble	High	Yes	No	Yes	Yes	No	Yes	No	-5.36	0	0	0	0	0	0.55	0	0	0	1.8
ZINC000095533178	Brc1cnc2c(c1)c(C)c(c(n2)C)C	C11H11BrN2	251.12	14	10	0.27	0	2	0	62.14	25.78	2.4	3.27	3.32	2.87	3.98	3.17	-3.99	0.026	0.000103	Soluble	-3.49	0.082	0.000327	Soluble	-5.35	0.00113	4.5e-06	Moderately soluble	High	Yes	No	Yes	No	No	No	No	-5.51	0	0	0	0	0	0.55	0	0	0	1.8
ZINC000072207205	CCc1ccc2c(c1)c(=O)c(c[nH]2)I	C11H10INO	299.11	14	10	0.18	1	1	1	67.06	32.86	2.22	3.01	2.7	2.25	4.33	2.9	-4.05	0.0265	8.84e-05	Moderately soluble	-3.36	0.129	0.000432	Soluble	-5.34	0.00137	4.58e-06	Moderately soluble	High	Yes	No	Yes	Yes	No	No	No	-5.99	0	0	0	0	0	0.55	0	1	0	2.1
ZINC000095644510	Cc1ccc2c(c1)c(=O)c(c([nH]2)C)I	C11H10INO	299.11	14	10	0.18	0	1	1	67.22	32.86	2.24	2.96	2.75	2.25	4.46	2.93	-4.09	0.0244	8.17e-05	Moderately soluble	-3.31	0.146	0.000487	Soluble	-5.32	0.00143	4.76e-06	Moderately soluble	High	Yes	No	Yes	Yes	No	No	No	-6.02	0	0	0	0	0	0.55	0	1	0	2.19
ZINC000072207174	Cc1[nH]c2c(C)cccc2c(=O)c1I	C11H10INO	299.11	14	10	0.18	0	1	1	67.22	32.86	2.28	2.96	2.75	2.25	4.46	2.94	-4.09	0.0244	8.17e-05	Moderately soluble	-3.31	0.146	0.000487	Soluble	-5.32	0.00143	4.76e-06	Moderately soluble	High	Yes	No	Yes	Yes	No	No	No	-6.02	0	0	0	0	0	0.55	0	1	0	2.22
ZINC000072207204	Cc1cc(C)c2c(c1)[nH]cc(c2=O)I	C11H10INO	299.11	14	10	0.18	0	1	1	67.22	32.86	2.21	2.95	2.75	2.25	4.46	2.92	-4.08	0.0248	8.29e-05	Moderately soluble	-3.3	0.149	0.000498	Soluble	-5.32	0.00143	4.76e-06	Moderately soluble	High	Yes	No	Yes	Yes	No	No	No	-6.03	0	0	0	0	0	0.55	0	1	0	2.14
ZINC000072207185	Cc1cc(C)c2c(c1)c(=O)c(c[nH]2)I	C11H10INO	299.11	14	10	0.18	0	1	1	67.22	32.86	2.26	2.95	2.75	2.25	4.46	2.93	-4.08	0.0248	8.29e-05	Moderately soluble	-3.3	0.149	0.000498	Soluble	-5.32	0.00143	4.76e-06	Moderately soluble	High	Yes	No	Yes	Yes	No	No	No	-6.03	0	0	0	0	0	0.55	0	1	0	2.17
ZINC000072207173	Cc1ccc2c(c1C)[nH]cc(c2=O)I	C11H10INO	299.11	14	10	0.18	0	1	1	67.22	32.86	2.22	2.95	2.75	2.25	4.46	2.93	-4.08	0.0248	8.29e-05	Moderately soluble	-3.3	0.149	0.000498	Soluble	-5.32	0.00143	4.76e-06	Moderately soluble	High	Yes	No	Yes	Yes	No	No	No	-6.03	0	0	0	0	0	0.55	0	1	0	2.18
ZINC000001069767	Clc1ccc(cc1Cl)Cn1ccccc1=O	C12H9Cl2NO	254.11	16	12	0.08	2	1	0	66.47	22	2.67	3.14	3.2	3.29	3.67	3.19	-3.82	0.0388	0.000153	Soluble	-3.27	0.136	0.000535	Soluble	-5.26	0.00138	5.43e-06	Moderately soluble	High	Yes	No	Yes	Yes	Yes	No	No	-5.62	0	0	0	0	0	0.55	0	0	0	1.75
ZINC000002203577	Clc1cccc(c1Cn1ccccc1=O)Cl	C12H9Cl2NO	254.11	16	12	0.08	2	1	0	66.47	22	2.51	3.14	3.2	3.29	3.67	3.16	-3.82	0.0388	0.000153	Soluble	-3.27	0.136	0.000535	Soluble	-5.26	0.00138	5.43e-06	Moderately soluble	High	Yes	No	Yes	Yes	No	No	No	-5.62	0	0	0	0	0	0.55	0	0	0	1.78
ZINC000002434124	Clc1ccc(c(c1)Cl)Cn1ccccc1=O	C12H9Cl2NO	254.11	16	12	0.08	2	1	0	66.47	22	2.74	3.14	3.2	3.29	3.67	3.21	-3.82	0.0388	0.000153	Soluble	-3.27	0.136	0.000535	Soluble	-5.26	0.00138	5.43e-06	Moderately soluble	High	Yes	No	Yes	Yes	Yes	No	No	-5.62	0	0	0	0	0	0.55	0	0	0	1.84
ZINC000000468745	Cc1ccc2c(c1)c(=O)c(c([nH]2)C)Br	C11H10BrNO	252.11	14	10	0.18	0	1	1	62.2	32.86	2.26	3.2	2.91	2.12	4.17	2.93	-3.95	0.0284	0.000113	Soluble	-3.56	0.0691	0.000274	Soluble	-5.24	0.00145	5.77e-06	Moderately soluble	High	Yes	No	Yes	Yes	No	No	No	-5.57	0	0	0	0	0	0.55	0	0	0	1.78
ZINC000008606803	Cc1[nH]c2c(C)cccc2c(=O)c1Br	C11H10BrNO	252.11	14	10	0.18	0	1	1	62.2	32.86	2.3	3.2	2.91	2.12	4.17	2.94	-3.95	0.0284	0.000113	Soluble	-3.56	0.0691	0.000274	Soluble	-5.24	0.00145	5.77e-06	Moderately soluble	High	Yes	No	Yes	Yes	No	No	No	-5.57	0	0	0	0	0	0.55	0	0	0	1.8
ZINC000041702101	Cc1cc2[nH]cc(c(=O)c2cc1C)Br	C11H10BrNO	252.11	14	10	0.18	0	1	1	62.2	32.86	2.2	3.19	2.91	2.12	4.17	2.92	-3.94	0.0289	0.000114	Soluble	-3.55	0.0708	0.000281	Soluble	-5.24	0.00145	5.77e-06	Moderately soluble	High	Yes	No	Yes	Yes	No	No	No	-5.57	0	0	0	0	0	0.55	0	0	0	1.7
ZINC000685938229	Brc1ccc2c(c1)[nH]c(c(c2=O)C)C	C11H10BrNO	252.11	14	10	0.18	0	1	1	62.2	32.86	2.37	3	2.91	2.12	4.17	2.91	-3.82	0.038	0.000151	Soluble	-3.35	0.111	0.000442	Soluble	-5.24	0.00145	5.77e-06	Moderately soluble	High	Yes	No	Yes	Yes	No	No	No	-5.71	0	0	0	0	0	0.55	0	0	0	1.87
ZINC000036075632	Brc1cc(C)c2c(c1)c(=O)cc([nH]2)C	C11H10BrNO	252.11	14	10	0.18	0	1	1	62.2	32.86	2.41	2.99	2.91	2.12	4.17	2.92	-3.82	0.0386	0.000153	Soluble	-3.34	0.114	0.000453	Soluble	-5.24	0.00145	5.77e-06	Moderately soluble	High	Yes	No	Yes	Yes	No	No	No	-5.71	0	0	0	0	0	0.55	0	0	0	1.81
ZINC000036075645	Cc1cc(Br)c2c(c1)c(=O)cc([nH]2)C	C11H10BrNO	252.11	14	10	0.18	0	1	1	62.2	32.86	2.5	2.99	2.91	2.12	4.17	2.94	-3.82	0.0386	0.000153	Soluble	-3.34	0.114	0.000453	Soluble	-5.24	0.00145	5.77e-06	Moderately soluble	High	Yes	No	Yes	Yes	No	No	No	-5.71	0	0	0	0	0	0.55	0	0	0	1.87
ZINC000036075637	Brc1ccc2c(c1C)[nH]c(cc2=O)C	C11H10BrNO	252.11	14	10	0.18	0	1	1	62.2	32.86	2.35	2.99	2.91	2.12	4.17	2.91	-3.82	0.0386	0.000153	Soluble	-3.34	0.114	0.000453	Soluble	-5.24	0.00145	5.77e-06	Moderately soluble	High	Yes	No	Yes	Yes	No	No	No	-5.71	0	0	0	0	0	0.55	0	0	0	1.85
ZINC000008649186	O=c1[nH]c2c(C)cccc2c(c1Br)C	C11H10BrNO	252.11	14	10	0.18	0	1	1	62.2	32.86	2.28	2.51	2.91	2.93	4.17	2.96	-3.51	0.0774	0.000307	Soluble	-2.85	0.359	0.00143	Soluble	-5.24	0.00145	5.77e-06	Moderately soluble	High	Yes	No	Yes	No	No	No	No	-6.06	0	0	0	0	0	0.55	0	0	0	1.8
ZINC000032962318	Clc1ccc(cc1)CN(C(=O)c1ccncc1)C	C14H13ClN2O	260.72	18	12	0.14	4	2	0	71.63	33.2	2.34	2.43	2.86	2.26	2.96	2.57	-3.22	0.158	0.000607	Soluble	-2.77	0.443	0.0017	Soluble	-5.24	0.00151	5.78e-06	Moderately soluble	High	Yes	No	Yes	Yes	No	No	No	-6.17	0	0	0	0	0	0.55	0	0	0	1.52
ZINC000095919758	Brc1ccc2c(c1C)[nH]c(=O)cc2C	C11H10BrNO	252.11	14	10	0.18	0	1	1	62.2	32.86	2.37	2.31	2.91	2.93	4.17	2.94	-3.39	0.103	0.00041	Soluble	-2.64	0.58	0.0023	Soluble	-5.24	0.00145	5.77e-06	Moderately soluble	High	Yes	No	Yes	No	No	No	No	-6.2	0	0	0	0	0	0.55	0	0	0	1.87
ZINC000090413181	Ic1ccnc(c1)Oc1ccccc1	C11H8INO	297.09	14	12	0	2	2	0	63.47	22.12	2.55	3.36	3.48	2.97	3.48	3.17	-4.3	0.0149	5e-05	Moderately soluble	-3.5	0.0934	0.000314	Soluble	-5.22	0.00178	5.98e-06	Moderately soluble	High	Yes	No	Yes	Yes	No	No	No	-5.73	0	0	0	0	0	0.55	0	1	0	2.47
ZINC000042418331	Ic1cccc(c1)Oc1ccncc1	C11H8INO	297.09	14	12	0	2	2	0	63.47	22.12	2.52	3.03	3.48	2.56	3.48	3.01	-4.09	0.024	8.07e-05	Moderately soluble	-3.16	0.206	0.000692	Soluble	-5.22	0.00178	5.98e-06	Moderately soluble	High	Yes	No	Yes	Yes	No	No	No	-5.96	0	0	0	0	0	0.55	0	1	0	2.15
ZINC000095977272	N#Cc1ccccc1CN([C@@H](c1ccncc1)C)C	C16H17N3	251.33	19	12	0.25	4	3	0	75.72	39.92	2.36	2.3	2.67	1.57	3.01	2.38	-3.05	0.224	0.00089	Soluble	-2.78	0.421	0.00167	Soluble	-5.2	0.0016	6.35e-06	Moderately soluble	High	Yes	No	No	No	No	Yes	No	-6.2	0	0	0	0	0	0.55	0	0	0	2.38
ZINC000225390804	CCOc1ccc(c2c1nccc2)I	C11H10INO	299.11	14	10	0.18	2	2	0	65.76	22.12	2.51	3.96	3.24	2.6	3.72	3.21	-4.59	0.00776	2.6e-05	Moderately soluble	-4.13	0.0224	7.5e-05	Moderately soluble	-5.17	0.00201	6.73e-06	Moderately soluble	High	Yes	No	Yes	Yes	No	No	No	-5.31	0	0	0	0	0	0.55	0	1	1	2.26
ZINC000225391422	CCOc1c(I)ccc2c1nccc2	C11H10INO	299.11	14	10	0.18	2	2	0	65.76	22.12	2.51	3.18	3.24	2.6	3.72	3.05	-4.09	0.0241	8.05e-05	Moderately soluble	-3.32	0.145	0.000483	Soluble	-5.17	0.00201	6.73e-06	Moderately soluble	High	Yes	No	Yes	Yes	No	No	No	-5.87	0	0	0	0	0	0.55	0	1	0	2.11
ZINC000255187938	Fc1ccc(cc1)Cn1ccc(cc1=O)Br	C12H9BrFNO	282.11	16	12	0.08	2	2	0	64.11	22	2.63	2.39	3.22	3.29	3.48	3	-3.52	0.0856	0.000304	Soluble	-2.49	0.906	0.00321	Soluble	-5.16	0.00197	6.98e-06	Moderately soluble	High	Yes	No	Yes	Yes	No	No	No	-6.32	0	0	0	0	0	0.55	0	0	0	1.84
ZINC000029867784	Cn1ccnc1SCc1cccc2c1nccc2	C14H13N3S	255.34	18	15	0.14	3	2	0	75	56.01	2.55	2.62	3.11	1.93	2.88	2.62	-3.49	0.0822	0.000322	Soluble	-3.45	0.0914	0.000358	Soluble	-5.14	0.00186	7.29e-06	Moderately soluble	High	Yes	Yes	Yes	Yes	Yes	Yes	Yes	-6	0	0	0	0	0	0.55	0	0	0	2.21
ZINC000000281466	c1ccc2c(c1)n(cn2)CCn1cnc2c1cccc2	C16H14N4	262.31	20	18	0.12	3	2	0	79.88	35.64	1.78	2.52	3.09	2.37	2.16	2.38	-3.52	0.0789	0.000301	Soluble	-2.91	0.319	0.00122	Soluble	-5.1	0.00207	7.89e-06	Moderately soluble	High	Yes	Yes	Yes	Yes	No	Yes	Yes	-6.11	0	0	0	0	0	0.55	0	0	0	2.02
ZINC000000343370	CCOc1nc(Br)cc2c1cccc2	C11H10BrNO	252.11	14	10	0.18	2	2	0	60.74	22.12	2.87	3.8	3.4	2.87	3.43	3.28	-4.19	0.0161	6.4e-05	Moderately soluble	-3.96	0.0277	0.00011	Soluble	-5.09	0.00205	8.13e-06	Moderately soluble	High	Yes	No	Yes	Yes	No	No	No	-5.14	0	0	0	0	0	0.55	0	1	1	2.11
ZINC000225390083	CCOc1c(Br)ccc2c1nccc2	C11H10BrNO	252.11	14	10	0.18	2	2	0	60.74	22.12	2.52	3.22	3.4	2.47	3.43	3.01	-3.83	0.0374	0.000149	Soluble	-3.36	0.111	0.000439	Soluble	-5.09	0.00205	8.13e-06	Moderately soluble	High	Yes	No	Yes	Yes	No	No	No	-5.55	0	0	0	0	0	0.55	0	0	0	1.88
ZINC000685937236	CCOc1ccnc2c1cccc2Br	C11H10BrNO	252.11	14	10	0.18	2	2	0	60.74	22.12	2.7	3.15	3.4	2.47	3.43	3.03	-3.78	0.0414	0.000164	Soluble	-3.28	0.131	0.000519	Soluble	-5.09	0.00205	8.13e-06	Moderately soluble	High	Yes	No	Yes	Yes	No	No	No	-5.6	0	0	0	0	0	0.55	0	0	0	1.56
ZINC000225389745	CCOc1ccc(c2c1nccc2)Br	C11H10BrNO	252.11	14	10	0.18	2	2	0	60.74	22.12	2.52	2.94	3.4	2.47	3.43	2.95	-3.65	0.0562	0.000223	Soluble	-3.07	0.216	0.000858	Soluble	-5.09	0.00205	8.13e-06	Moderately soluble	High	Yes	No	Yes	Yes	No	No	No	-5.75	0	0	0	0	0	0.55	0	0	0	1.9
ZINC000082788564	COc1ccc2c(c1)nc(cc2C)Br	C11H10BrNO	252.11	14	10	0.18	1	2	0	60.9	22.12	2.76	3.55	3.31	2.47	3.56	3.13	-4.1	0.0199	7.9e-05	Moderately soluble	-3.7	0.0504	0.0002	Soluble	-5.07	0.00214	8.47e-06	Moderately soluble	High	Yes	No	Yes	Yes	No	No	No	-5.32	0	0	0	0	0	0.55	0	1	1	1.78
ZINC000114189586	Clc1ccnc2c1cc(cc2)S(=O)(=O)C(C)C	C12H12ClNO2S	269.75	17	10	0.25	2	3	0	69.46	55.41	2.19	2.85	4.15	2.37	2.86	2.89	-3.61	0.066	0.000245	Soluble	-3.67	0.0574	0.000213	Soluble	-5.07	0.00232	8.61e-06	Moderately soluble	High	Yes	No	Yes	Yes	Yes	No	No	-5.92	0	0	0	0	0	0.55	0	0	0	2.17
ZINC000019721491	COc1cccc2c1nc(C)cc2Br	C11H10BrNO	252.11	14	10	0.18	1	2	0	60.9	22.12	2.52	3.25	3.31	2.47	3.56	3.02	-3.91	0.0308	0.000122	Soluble	-3.39	0.103	0.000409	Soluble	-5.07	0.00214	8.47e-06	Moderately soluble	High	Yes	No	Yes	Yes	No	No	No	-5.53	0	0	0	0	0	0.55	0	0	0	1.83
ZINC000002534103	COc1ccc(c2c1nc(C)cc2)Br	C11H10BrNO	252.11	14	10	0.18	1	2	0	60.9	22.12	2.5	3.25	3.31	2.47	3.56	3.02	-3.91	0.0308	0.000122	Soluble	-3.39	0.103	0.000409	Soluble	-5.07	0.00214	8.47e-06	Moderately soluble	High	Yes	No	Yes	Yes	No	No	No	-5.53	0	0	0	0	0	0.55	0	0	0	1.82
ZINC000002552016	CCn1c2ccccc2c(c(c1=O)Br)Cl	C11H9BrClNO	286.55	15	10	0.18	1	1	0	66.99	22	2.65	3.13	3.44	3.47	3.62	3.26	-4.02	0.0276	9.64e-05	Moderately soluble	-3.26	0.157	0.000548	Soluble	-5.04	0.00263	9.18e-06	Moderately soluble	High	Yes	No	Yes	Yes	Yes	No	No	-5.83	0	0	0	0	0	0.55	0	0	0	1.89
ZINC000095932393	CCOC(=O)c1nccc2c1ccc(c2)Br	C12H10BrNO2	280.12	16	10	0.17	3	3	0	65.53	39.19	2.31	3.35	3.17	2.32	3.32	2.89	-3.95	0.0313	0.000112	Soluble	-3.85	0.0395	0.000141	Soluble	-5.03	0.00261	9.31e-06	Moderately soluble	High	Yes	No	Yes	Yes	No	No	No	-5.63	0	0	0	0	0	0.55	0	0	0	1.85
ZINC000000394470	CC(=O)Oc1c(Cl)cc(c2c1nccc2)Cl	C11H7Cl2NO2	256.08	16	10	0.09	2	3	0	63.26	39.19	2.19	3.2	3.47	2.72	3.56	3.03	-3.77	0.0431	0.000168	Soluble	-3.69	0.0517	0.000202	Soluble	-5.01	0.00249	9.71e-06	Moderately soluble	High	Yes	No	Yes	Yes	No	No	No	-5.59	0	0	0	0	0	0.55	0	1	0	2.01
ZINC000408712468	Clc1ccc2c(c1)c1ncnc(c1n2C)Cl	C11H7Cl2N3	252.1	16	13	0.09	0	2	0	66.32	30.71	2.55	3.3	3.43	2.5	3.16	2.99	-4.08	0.0208	8.26e-05	Moderately soluble	-3.62	0.0604	0.00024	Soluble	-5.01	0.00245	9.71e-06	Moderately soluble	High	Yes	Yes	Yes	Yes	No	No	No	-5.49	0	0	0	0	0	0.55	0	0	0	1.76
ZINC000060377671	CC(CCS(=O)(=O)Oc1cccc2c1nccc2)C	C14H17NO3S	279.35	19	10	0.36	5	4	0	76.43	64.64	2.38	3.1	4.07	2.33	2.5	2.88	-3.58	0.0727	0.00026	Soluble	-4.13	0.0209	7.49e-05	Moderately soluble	-5	0.00282	1.01e-05	Moderately soluble	High	Yes	No	Yes	Yes	Yes	No	No	-5.8	0	0	0	0	0	0.55	0	1	0	3.06
ZINC000001703056	Clc1cc(Cl)c2c(c1OS(=O)(=O)C)nccc2	C10H7Cl2NO3S	292.14	17	10	0.1	2	4	0	67.22	64.64	2.11	2.99	3.96	2.33	2.51	2.78	-3.84	0.0424	0.000145	Soluble	-4.01	0.0285	9.74e-05	Moderately soluble	-4.98	0.00307	1.05e-05	Moderately soluble	High	Yes	No	Yes	Yes	Yes	No	No	-5.96	0	0	0	0	0	0.55	0	1	0	2.62
ZINC000084606404	Ic1ccc(cc1)Cn1ccccc1=O	C12H10INO	311.12	15	12	0.08	2	1	0	69.17	22	2.57	2.53	2.5	3.02	3.38	2.8	-3.82	0.0468	0.00015	Soluble	-2.64	0.715	0.0023	Soluble	-4.96	0.0034	1.09e-05	Moderately soluble	High	Yes	No	Yes	Yes	No	No	No	-6.4	0	0	0	0	0	0.55	0	1	0	1.89
ZINC000095644509	Cc1[nH]c2ccccc2c(=O)c1I	C10H8INO	285.08	13	10	0.1	0	1	1	62.25	32.86	1.98	2.59	2.44	1.98	4	2.6	-3.81	0.0443	0.000155	Soluble	-2.93	0.336	0.00118	Soluble	-4.94	0.00327	1.15e-05	Moderately soluble	High	Yes	No	Yes	No	No	No	No	-6.2	0	0	0	0	0	0.55	0	1	0	2.06
ZINC000037412825	Ic1ccc2c(c1)c(=O)cc([nH]2)C	C10H8INO	285.08	13	10	0.1	0	1	1	62.25	32.86	2.1	2.58	2.44	1.98	4	2.62	-3.8	0.045	0.000158	Soluble	-2.92	0.344	0.00121	Soluble	-4.94	0.00327	1.15e-05	Moderately soluble	High	Yes	No	Yes	No	No	No	No	-6.21	0	0	0	0	0	0.55	0	1	0	1.92
ZINC000072207175	O=c1c(I)c[nH]c2c1cccc2C	C10H8INO	285.08	13	10	0.1	0	1	1	62.25	32.86	2.02	2.58	2.44	1.98	4	2.6	-3.8	0.045	0.000158	Soluble	-2.92	0.344	0.00121	Soluble	-4.94	0.00327	1.15e-05	Moderately soluble	High	Yes	No	Yes	No	No	No	No	-6.21	0	0	0	0	0	0.55	0	1	0	2.08
ZINC000075330268	N#Cc1cnc2c(c1N1CCCCC1)cc(cc2)C	C16H17N3	251.33	19	10	0.38	1	2	0	80.87	39.92	2.78	3.24	3.02	2.14	3.5	2.94	-3.76	0.0434	0.000173	Soluble	-3.75	0.0445	0.000177	Soluble	-4.9	0.00314	1.25e-05	Moderately soluble	High	Yes	Yes	Yes	Yes	Yes	Yes	No	-5.53	0	0	0	0	0	0.55	0	0	0	2.06
ZINC000096494517	CCCS(=O)(=O)Nc1cncc2c1cccc2	C12H14N2O2S	250.32	17	10	0.25	4	3	1	69.63	67.44	1.71	1.96	3.28	0.72	1.61	1.85	-2.8	0.399	0.00159	Soluble	-3	0.25	0.000997	Soluble	-4.88	0.00331	1.32e-05	Moderately soluble	High	Yes	No	Yes	Yes	No	No	No	-6.44	0	0	0	0	0	0.55	0	0	0	2.64
ZINC000098213602	O=c1n(cccc1Br)Cc1ccccc1	C12H10BrNO	264.12	15	12	0.08	2	1	0	64.15	22	2.5	2.78	2.66	2.89	3.09	2.78	-3.69	0.0541	0.000205	Soluble	-2.9	0.334	0.00126	Soluble	-4.88	0.00346	1.31e-05	Moderately soluble	High	Yes	No	Yes	Yes	No	No	No	-5.94	0	0	0	0	0	0.55	0	0	0	1.74
ZINC000042210132	Brc1ccc(cc1)Cn1ccccc1=O	C12H10BrNO	264.12	15	12	0.08	2	1	0	64.15	22	2.59	2.57	2.66	2.89	3.09	2.76	-3.56	0.0733	0.000278	Soluble	-2.68	0.552	0.00209	Soluble	-4.88	0.00346	1.31e-05	Moderately soluble	High	Yes	No	Yes	Yes	No	No	No	-6.09	0	0	0	0	0	0.55	0	0	0	1.67
ZINC000032888178	Brc1cccc(c1)Cn1ccccc1=O	C12H10BrNO	264.12	15	12	0.08	2	1	0	64.15	22	2.62	2.57	2.66	2.89	3.09	2.77	-3.56	0.0733	0.000278	Soluble	-2.68	0.552	0.00209	Soluble	-4.88	0.00346	1.31e-05	Moderately soluble	High	Yes	No	Yes	Yes	No	No	No	-6.09	0	0	0	0	0	0.55	0	0	0	1.75
ZINC000000391468	Brc1ccccc1Cn1ccccc1=O	C12H10BrNO	264.12	15	12	0.08	2	1	0	64.15	22	2.54	2.57	2.66	2.89	3.09	2.75	-3.56	0.0733	0.000278	Soluble	-2.68	0.552	0.00209	Soluble	-4.88	0.00346	1.31e-05	Moderately soluble	High	Yes	No	Yes	Yes	No	No	No	-6.09	0	0	0	0	0	0.55	0	0	0	1.76
ZINC000030442692	CS(=O)(=O)NCCc1cccc2c1nccc2	C12H14N2O2S	250.32	17	10	0.25	4	4	1	68.09	67.44	1.62	1.5	2.41	0.72	1.61	1.57	-2.51	0.777	0.0031	Soluble	-2.52	0.749	0.00299	Soluble	-4.88	0.00331	1.32e-05	Moderately soluble	High	Yes	No	Yes	No	No	No	No	-6.76	0	0	0	0	0	0.55	0	0	0	1.9
ZINC000255189232	Brc1ccn(c(=O)c1)Cc1ccccc1	C12H10BrNO	264.12	15	12	0.08	2	1	0	64.15	22	2.55	2.29	2.66	2.89	3.09	2.7	-3.38	0.11	0.000417	Soluble	-2.39	1.08	0.00408	Soluble	-4.88	0.00346	1.31e-05	Moderately soluble	High	Yes	No	Yes	Yes	No	No	No	-6.29	0	0	0	0	0	0.55	0	0	0	1.78
ZINC000012981517	Brc1ccc(=O)n(c1)Cc1ccccc1	C12H10BrNO	264.12	15	12	0.08	2	1	0	64.15	22	2.56	2.29	2.66	2.89	3.09	2.7	-3.38	0.11	0.000417	Soluble	-2.39	1.08	0.00408	Soluble	-4.88	0.00346	1.31e-05	Moderately soluble	High	Yes	No	Yes	Yes	No	No	No	-6.29	0	0	0	0	0	0.55	0	0	0	1.76
ZINC000095933199	COc1c(I)ccc2c1nccc2	C10H8INO	285.08	13	10	0.1	1	2	0	60.95	22.12	2.24	2.81	2.85	2.33	3.39	2.72	-3.88	0.0375	0.000132	Soluble	-2.93	0.334	0.00117	Soluble	-4.77	0.0048	1.68e-05	Moderately soluble	High	Yes	No	Yes	No	No	No	No	-6.04	0	0	0	0	0	0.55	0	1	0	1.99
ZINC000095616812	COc1ccnc2c1cccc2I	C10H8INO	285.08	13	10	0.1	1	2	0	60.95	22.12	2.35	2.81	2.85	2.33	3.39	2.74	-3.88	0.0375	0.000132	Soluble	-2.93	0.334	0.00117	Soluble	-4.77	0.0048	1.68e-05	Moderately soluble	High	Yes	No	Yes	No	No	No	No	-6.04	0	0	0	0	0	0.55	0	1	0	2.02
ZINC000255188585	Fc1ccc(cc1)n1ccc(cc1=O)Br	C11H7BrFNO	268.08	15	12	0	1	2	0	59.7	22	2.49	2.46	3.16	3.29	3.15	2.91	-3.58	0.0709	0.000264	Soluble	-2.57	0.728	0.00272	Soluble	-4.76	0.0047	1.75e-05	Moderately soluble	High	Yes	No	Yes	No	No	No	No	-6.19	0	0	0	0	0	0.55	0	0	0	1.84
ZINC000053994635	N#Cc1cnc2c(c1N(C)C)ccc(c2)Br	C12H10BrN3	276.13	16	10	0.17	1	2	0	68.37	39.92	2.58	2.72	2.93	1.77	2.66	2.53	-3.66	0.0601	0.000218	Soluble	-3.21	0.169	0.000614	Soluble	-4.75	0.00493	1.79e-05	Moderately soluble	High	Yes	No	Yes	Yes	Yes	No	No	-6.05	0	0	0	0	0	0.55	0	0	0	2.01
ZINC000914216952	CC1CC(C1)NS(=O)(=O)c1cccc2c1cncc2	C14H16N2O2S	276.35	19	10	0.36	3	4	1	74.75	67.44	2.05	2.42	3.39	1.25	1.7	2.16	-3.27	0.149	0.000538	Soluble	-3.48	0.0918	0.000332	Soluble	-4.71	0.00538	1.95e-05	Moderately soluble	High	Yes	Yes	Yes	Yes	No	Yes	Yes	-6.27	0	0	0	0	0	0.55	0	0	0	3.17
ZINC000002557533	Ic1c(Cl)c2ccccc2n(c1=O)C	C10H7ClINO	319.53	14	10	0.1	0	1	0	67.2	22	2.38	2.52	2.8	3.33	3.57	2.92	-3.94	0.0369	0.000116	Soluble	-2.63	0.752	0.00235	Soluble	-4.71	0.00616	1.93e-05	Moderately soluble	High	Yes	No	Yes	No	No	No	No	-6.46	0	0	0	0	0	0.55	0	1	0	2.13
ZINC000002507228	Brc1c(Cl)c2ccccc2n(c1=O)C	C10H7BrClNO	272.53	14	10	0.1	0	1	0	62.18	22	2.39	2.76	2.95	3.2	3.28	2.92	-3.8	0.0435	0.00016	Soluble	-2.88	0.362	0.00133	Soluble	-4.64	0.00627	2.3e-05	Moderately soluble	High	Yes	No	Yes	No	No	No	No	-6	0	0	0	0	0	0.55	0	0	0	1.81
ZINC000034581176	COC(=O)c1cc(Br)nc2c1cccc2	C11H8BrNO2	266.09	15	10	0.09	2	3	0	60.72	39.19	2.54	3.07	2.78	2.32	2.96	2.74	-3.79	0.0436	0.000164	Soluble	-3.56	0.0733	0.000275	Soluble	-4.63	0.00622	2.34e-05	Moderately soluble	High	Yes	No	Yes	Yes	No	No	No	-5.74	0	0	0	0	0	0.55	0	1	0	1.84
ZINC000072207002	COC(=O)c1nccc2c1cccc2Br	C11H8BrNO2	266.09	15	10	0.09	2	3	0	60.72	39.19	2.28	2.98	2.78	2.05	2.96	2.61	-3.73	0.0497	0.000187	Soluble	-3.47	0.0909	0.000342	Soluble	-4.63	0.00622	2.34e-05	Moderately soluble	High	Yes	No	Yes	Yes	No	No	No	-5.81	0	0	0	0	0	0.55	0	0	0	1.66
ZINC000082767469	COC(=O)c1ncc(c2c1cccc2)Br	C11H8BrNO2	266.09	15	10	0.09	2	3	0	60.72	39.19	2.39	2.98	2.78	2.05	2.96	2.63	-3.73	0.0497	0.000187	Soluble	-3.47	0.0909	0.000342	Soluble	-4.63	0.00622	2.34e-05	Moderately soluble	High	Yes	No	Yes	Yes	No	No	No	-5.81	0	0	0	0	0	0.55	0	0	0	1.77
ZINC000082046810	COC(=O)c1ccnc2c1ccc(c2)Br	C11H8BrNO2	266.09	15	10	0.09	2	3	0	60.72	39.19	2.43	2.86	2.78	2.32	2.96	2.67	-3.65	0.0592	0.000222	Soluble	-3.34	0.121	0.000455	Soluble	-4.63	0.00622	2.34e-05	Moderately soluble	High	Yes	No	Yes	Yes	No	No	No	-5.89	0	0	0	0	0	0.55	0	0	0	1.62
ZINC000072221168	COC(=O)c1ccnc2c1cccc2Br	C11H8BrNO2	266.09	15	10	0.09	2	3	0	60.72	39.19	2.42	2.73	2.78	2.32	2.96	2.64	-3.57	0.0715	0.000269	Soluble	-3.21	0.165	0.000621	Soluble	-4.63	0.00622	2.34e-05	Moderately soluble	High	Yes	No	Yes	Yes	No	No	No	-5.98	0	0	0	0	0	0.55	0	0	0	1.56
ZINC000095929577	COC(=O)c1cc(Br)cc2c1nccc2	C11H8BrNO2	266.09	15	10	0.09	2	3	0	60.72	39.19	2.25	2.73	2.78	2.32	2.96	2.61	-3.57	0.0715	0.000269	Soluble	-3.21	0.165	0.000621	Soluble	-4.63	0.00622	2.34e-05	Moderately soluble	High	Yes	No	Yes	Yes	No	No	No	-5.98	0	0	0	0	0	0.55	0	0	0	1.61
ZINC000091692873	COC(=O)c1cccc2c1nccc2Br	C11H8BrNO2	266.09	15	10	0.09	2	3	0	60.72	39.19	2.4	2.73	2.78	2.32	2.96	2.64	-3.57	0.0715	0.000269	Soluble	-3.21	0.165	0.000621	Soluble	-4.63	0.00622	2.34e-05	Moderately soluble	High	Yes	No	Yes	Yes	No	No	No	-5.98	0	0	0	0	0	0.55	0	0	0	1.56
ZINC000076188327	CCOC(=O)c1cc(Br)cc2c1[nH]cc2	C11H10BrNO2	268.11	15	9	0.18	3	2	1	62.09	42.09	2.68	2.96	3.11	2.36	3.37	2.9	-3.61	0.0654	0.000244	Soluble	-3.51	0.0835	0.000311	Soluble	-4.62	0.00646	2.41e-05	Moderately soluble	High	Yes	No	Yes	Yes	No	No	No	-5.83	0	0	0	0	0	0.55	0	0	0	1.8
ZINC000001702835	Brc1ccc(c2c1cccn2)OS(=O)(=O)C	C10H8BrNO3S	302.14	16	10	0.1	2	4	0	64.9	64.64	2.07	2.42	3.42	1.92	1.9	2.35	-3.57	0.0816	0.00027	Soluble	-3.42	0.115	0.00038	Soluble	-4.59	0.0077	2.55e-05	Moderately soluble	High	Yes	No	Yes	Yes	No	No	No	-6.42	0	0	0	0	0	0.55	0	1	0	2.48
ZINC000000092745	CCN(S(=O)(=O)c1cccc2c1nccc2)CC	C13H16N2O2S	264.34	18	10	0.31	4	4	0	72.15	58.65	2.1	1.74	3.35	1.26	1.53	2	-2.72	0.501	0.0019	Soluble	-2.59	0.682	0.00258	Soluble	-4.55	0.00748	2.83e-05	Moderately soluble	High	Yes	No	Yes	Yes	No	No	No	-6.68	0	0	0	0	0	0.55	0	0	0	2.29
ZINC000098013765	CCN(S(=O)(=O)C)Cc1cccc2c1nccc2	C13H16N2O2S	264.34	18	10	0.31	4	4	0	72.99	58.65	2.09	1.64	2.95	0.99	1.53	1.84	-2.66	0.579	0.00219	Soluble	-2.48	0.866	0.00328	Soluble	-4.55	0.00748	2.83e-05	Moderately soluble	High	Yes	No	Yes	Yes	No	No	No	-6.75	0	0	0	0	0	0.55	0	0	0	2.06
ZINC000072207209	Ic1cn(C(C)C)c2c(c1=O)cccc2	C12H12INO	313.13	15	10	0.25	1	1	0	71.8	22	2.6	3.16	3.19	2.52	3.46	2.98	-4.2	0.0198	6.32e-05	Moderately soluble	-3.29	0.16	0.00051	Soluble	-4.54	0.00907	2.9e-05	Moderately soluble	High	Yes	No	Yes	Yes	No	No	No	-5.97	0	0	0	0	0	0.55	0	1	0	2.28
ZINC000008610413	Brc1ccc2c(c1)[nH]c(=O)c1n2ccc1	C11H7BrN2O	263.09	15	13	0	0	1	1	63.22	37.27	2.14	2.26	2.54	2.43	2.73	2.42	-3.54	0.0765	0.000291	Soluble	-2.68	0.551	0.00209	Soluble	-4.52	0.00789	3e-05	Moderately soluble	High	Yes	No	Yes	No	No	No	No	-6.3	0	0	0	0	0	0.55	0	0	0	2.14
ZINC000072207210	CCn1cc(I)c(=O)c2c1cccc2	C11H10INO	299.11	14	10	0.18	1	1	0	66.99	22	2.37	2.72	2.63	2.25	3.28	2.65	-3.87	0.0403	0.000135	Soluble	-2.84	0.437	0.00146	Soluble	-4.51	0.00916	3.06e-05	Moderately soluble	High	Yes	No	Yes	Yes	No	No	No	-6.19	0	0	0	0	0	0.55	0	1	0	2.21
ZINC000198091809	Brc1ccn(c(=O)c1)c1ccccc1	C11H8BrNO	250.09	14	12	0	1	1	0	59.74	22	2.4	2.36	2.6	2.89	2.75	2.6	-3.45	0.0896	0.000358	Soluble	-2.46	0.863	0.00345	Soluble	-4.48	0.00826	3.3e-05	Moderately soluble	High	Yes	No	Yes	No	No	No	No	-6.15	0	0	0	0	0	0.55	0	0	0	1.8
ZINC000098213574	Brc1ccc(=O)n(c1)c1ccccc1	C11H8BrNO	250.09	14	12	0	1	1	0	59.74	22	2.43	2.36	2.6	2.89	2.75	2.61	-3.45	0.0896	0.000358	Soluble	-2.46	0.863	0.00345	Soluble	-4.48	0.00826	3.3e-05	Moderately soluble	High	Yes	No	Yes	Yes	No	No	No	-6.15	0	0	0	0	0	0.55	0	0	0	1.87
ZINC000040164123	CCn1ccc(=O)c2c1ccc(c2)Br	C11H10BrNO	252.11	14	10	0.18	1	1	0	61.98	22	2.42	2.75	2.78	2.12	3	2.61	-3.6	0.0636	0.000252	Soluble	-2.87	0.343	0.00136	Soluble	-4.43	0.00935	3.71e-05	Moderately soluble	High	Yes	No	Yes	Yes	No	No	No	-5.89	0	0	0	0	0	0.55	0	0	0	1.73
ZINC000078604077	Fc1cc(CN(S(=O)(=O)C)C)c2c(c1)cccn2	C12H13FN2O2S	268.31	18	10	0.25	3	5	0	68.14	58.65	2.23	1.38	3.11	1.12	1.59	1.89	-2.59	0.696	0.00259	Soluble	-2.21	1.64	0.0061	Soluble	-4.42	0.0102	3.78e-05	Moderately soluble	High	Yes	No	Yes	Yes	No	No	No	-6.96	0	0	0	0	0	0.55	0	0	0	2.2
ZINC000085399091	Brc1c(C)c2ccccc2n(c1=O)C	C11H10BrNO	252.11	14	10	0.18	0	1	0	62.14	22	2.4	2.33	2.61	2.93	3.13	2.68	-3.4	0.1	0.000399	Soluble	-2.43	0.934	0.00371	Soluble	-4.41	0.00972	3.85e-05	Moderately soluble	High	Yes	No	Yes	No	No	No	No	-6.18	0	0	0	0	0	0.55	0	0	0	1.77
ZINC000011202374	Cn1nnnc1SCc1cccc2c1nccc2	C12H11N5S	257.31	18	15	0.17	3	4	0	70.59	81.79	2.2	1.9	1.9	2.15	1.79	1.99	-3.05	0.229	0.000889	Soluble	-3.24	0.148	0.000575	Soluble	-4.39	0.0104	4.06e-05	Moderately soluble	High	No	No	Yes	Yes	No	No	No	-6.52	0	0	0	0	0	0.55	0	0	0	2.4
ZINC000913885726	C[C@H](N(S(=O)(=O)c1cccc2c1cncc2)C)C1CC1	C15H18N2O2S	290.38	20	10	0.4	4	4	0	79.65	58.65	2.33	2.43	3.67	1.51	1.86	2.36	-3.28	0.153	0.000528	Soluble	-3.3	0.144	0.000496	Soluble	-4.38	0.0122	4.19e-05	Moderately soluble	High	Yes	No	No	Yes	No	Yes	Yes	-6.35	0	0	0	0	0	0.55	0	0	0	2.88
ZINC000913885725	C[C@@H](N(S(=O)(=O)c1cccc2c1cncc2)C)C1CC1	C15H18N2O2S	290.38	20	10	0.4	4	4	0	79.65	58.65	2.22	2.43	3.67	1.51	1.86	2.34	-3.28	0.153	0.000528	Soluble	-3.3	0.144	0.000496	Soluble	-4.38	0.0122	4.19e-05	Moderately soluble	High	Yes	No	No	Yes	No	Yes	Yes	-6.35	0	0	0	0	0	0.55	0	0	0	2.88
ZINC000089203966	COc1cccc2c1[nH]cc2I	C9H8INO	273.07	12	9	0.11	1	1	1	57.51	25.02	2.13	2.67	2.78	2.09	3.46	2.63	-3.7	0.054	0.000198	Soluble	-2.85	0.388	0.00142	Soluble	-4.36	0.0119	4.36e-05	Moderately soluble	High	Yes	No	Yes	No	No	No	No	-6.07	0	0	0	0	0	0.55	0	1	0	2.27
ZINC000098009330	O=S(=O)(c1cccc2c1cccn2)N1CCCCC1	C14H16N2O2S	276.35	19	10	0.36	2	4	0	78.76	58.65	2.24	2.18	3.11	1.52	1.79	2.17	-3.18	0.181	0.000654	Soluble	-3.05	0.249	0.000901	Soluble	-4.35	0.0124	4.48e-05	Moderately soluble	High	Yes	No	Yes	Yes	No	No	Yes	-6.44	0	0	0	0	0	0.55	0	0	0	2.27
ZINC000000140495	Brc1ccc(c2c1cccn2)n1cnnn1	C10H6BrN5	276.09	16	15	0	1	4	0	62.16	56.49	1.85	2.18	1.97	2.27	1.59	1.97	-3.55	0.0773	0.00028	Soluble	-3	0.276	0.001	Soluble	-4.34	0.0127	4.61e-05	Moderately soluble	High	Yes	No	Yes	Yes	No	No	No	-6.44	0	0	0	0	0	0.55	0	0	0	2.15
ZINC000032741567	O=C([C@@H](Sc1cccc2c1nccc2)C)N(C)C	C14H16N2OS	260.35	18	10	0.29	4	2	0	75.79	58.5	2.48	2.63	2.8	2.04	2.54	2.5	-3.26	0.144	0.000552	Soluble	-3.51	0.0807	0.00031	Soluble	-4.31	0.0128	4.9e-05	Moderately soluble	High	Yes	No	Yes	Yes	Yes	No	No	-6.02	0	0	0	0	0	0.55	0	0	0	2.74
ZINC000032741566	O=C([C@H](Sc1cccc2c1nccc2)C)N(C)C	C14H16N2OS	260.35	18	10	0.29	4	2	0	75.79	58.5	2.58	2.63	2.8	2.04	2.54	2.52	-3.26	0.144	0.000552	Soluble	-3.51	0.0807	0.00031	Soluble	-4.31	0.0128	4.9e-05	Moderately soluble	High	Yes	No	Yes	Yes	Yes	No	No	-6.02	0	0	0	0	0	0.55	0	0	0	2.74
ZINC000144852688	COC(=O)c1cccc2c1[nH]cc2I	C10H8INO2	301.08	14	9	0.1	2	2	1	62.3	42.09	2.39	2.55	2.56	2.22	3.31	2.61	-3.66	0.0663	0.00022	Soluble	-3.08	0.25	0.000829	Soluble	-4.3	0.0152	5.04e-05	Moderately soluble	High	Yes	No	Yes	No	No	No	No	-6.33	0	0	0	0	0	0.55	0	1	0	1.99
ZINC000215665750	CN(c1ncc(c2c1cccn2)Br)C	C10H10BrN3	252.11	14	10	0.2	1	2	0	61.45	29.02	2.27	2.27	2.46	1.98	2.14	2.22	-3.3	0.128	0.000506	Soluble	-2.52	0.768	0.00305	Soluble	-4.3	0.0128	5.06e-05	Moderately soluble	High	Yes	No	Yes	No	No	No	No	-6.23	0	0	0	0	0	0.55	0	0	0	2
ZINC000085399972	Brc1c(F)ccc2c1ccc(=O)n2C	C10H7BrFNO	256.07	14	10	0.1	0	2	0	57.13	22	2.28	2.31	2.86	3.06	3.06	2.71	-3.41	0.0993	0.000388	Soluble	-2.41	0.996	0.00389	Soluble	-4.3	0.0127	4.95e-05	Moderately soluble	High	Yes	No	Yes	No	No	No	No	-6.22	0	0	0	0	0	0.55	0	0	0	1.93
ZINC000170620375	C#CC(N(S(=O)(=O)c1cccc2c1nccc2)C)(C)C	C15H16N2O2S	288.36	20	10	0.27	3	4	0	79.97	58.65	2.18	1.71	3.43	1.7	1.8	2.16	-2.88	0.383	0.00133	Soluble	-2.56	0.799	0.00277	Soluble	-4.25	0.0163	5.64e-05	Moderately soluble	High	Yes	No	No	Yes	No	No	No	-6.84	0	0	0	0	0	0.55	0	1	0	2.61
ZINC000000499439	COC(=O)c1cc2c([nH]1)ccc(c2)Br	C10H8BrNO2	254.08	14	9	0.1	2	2	1	57.28	42.09	2.35	2.93	2.72	2.08	3.02	2.62	-3.6	0.0631	0.000248	Soluble	-3.48	0.085	0.000335	Soluble	-4.22	0.0155	6.08e-05	Moderately soluble	High	Yes	No	Yes	Yes	No	No	No	-5.77	0	0	0	0	0	0.55	0	0	0	1.66
ZINC000014984797	COC(=O)c1cc(Br)cc2c1[nH]cc2	C10H8BrNO2	254.08	14	9	0.1	2	2	1	57.28	42.09	2.44	2.59	2.72	2.08	3.02	2.57	-3.39	0.103	0.000407	Soluble	-3.12	0.192	0.000754	Soluble	-4.22	0.0155	6.08e-05	Moderately soluble	High	Yes	No	Yes	Yes	No	No	No	-6.01	0	0	0	0	0	0.55	0	0	0	1.64
ZINC000089204648	COC(=O)c1ccc(c2c1[nH]cc2)Br	C10H8BrNO2	254.08	14	9	0.1	2	2	1	57.28	42.09	2.41	2.59	2.72	2.08	3.02	2.57	-3.39	0.103	0.000407	Soluble	-3.12	0.192	0.000754	Soluble	-4.22	0.0155	6.08e-05	Moderately soluble	High	Yes	No	Yes	Yes	No	No	No	-6.01	0	0	0	0	0	0.55	0	0	0	1.62
ZINC000013379654	COC(=O)c1c[nH]c2c1ccc(c2)Br	C10H8BrNO2	254.08	14	9	0.1	2	2	1	57.28	42.09	2.22	2.59	2.72	2.08	3.02	2.53	-3.39	0.103	0.000407	Soluble	-3.12	0.192	0.000754	Soluble	-4.22	0.0155	6.08e-05	Moderately soluble	High	Yes	No	Yes	No	No	No	No	-6.01	0	0	0	0	0	0.55	0	0	0	1.64
ZINC000226100962	Brc1cc2CCn3c2c(c1)c(=O)cc3	C11H8BrNO	250.09	14	10	0.18	0	1	0	60.02	22	2.26	2.42	2.32	2.12	3.11	2.45	-3.44	0.09	0.00036	Soluble	-2.52	0.748	0.00299	Soluble	-4.19	0.0161	6.44e-05	Moderately soluble	High	Yes	No	Yes	No	No	No	No	-6.11	0	0	0	0	0	0.55	0	0	0	1.99
ZINC000072207211	O=c1c(I)cn(c2c1cccc2)C	C10H8INO	285.08	13	10	0.1	0	1	0	62.19	22	2.14	2.36	2.14	1.98	2.95	2.31	-3.66	0.0619	0.000217	Soluble	-2.46	0.984	0.00345	Soluble	-4.12	0.0219	7.67e-05	Moderately soluble	High	Yes	No	Yes	No	No	No	No	-6.36	0	0	0	0	0	0.55	0	1	0	2.15
ZINC000027194330	Clc1ccc2c(c1)nccc2OS(=O)(=O)N(C)C	C11H11ClN2O3S	286.73	18	10	0.18	3	5	0	69.91	67.88	2.3	2.39	3.15	1.64	1	2.1	-3.34	0.132	0.000461	Soluble	-3.46	0.1	0.000349	Soluble	-4.09	0.0234	8.17e-05	Moderately soluble	High	Yes	No	Yes	Yes	No	No	No	-6.35	0	0	0	0	0	0.55	0	0	0	2.43
ZINC000098009331	O=S(=O)(c1cccc2c1cccn2)N1CCCC1	C13H14N2O2S	262.33	18	10	0.31	2	4	0	73.96	58.65	2.07	1.83	2.72	1.26	1.56	1.89	-2.9	0.331	0.00126	Soluble	-2.68	0.546	0.00208	Soluble	-4.07	0.0221	8.43e-05	Moderately soluble	High	Yes	No	Yes	Yes	No	No	Yes	-6.6	0	0	0	0	0	0.55	0	0	0	2.2
ZINC000000423498	O=S(=O)(c1cccc2c1nccc2)N1CCCC1	C13H14N2O2S	262.33	18	10	0.31	2	4	0	73.96	58.65	1.84	1.49	2.72	1.26	1.56	1.77	-2.68	0.543	0.00207	Soluble	-2.33	1.23	0.00469	Soluble	-4.07	0.0221	8.43e-05	Moderately soluble	High	Yes	No	Yes	Yes	No	No	No	-6.84	0	0	0	0	0	0.55	0	0	0	2.25
ZINC000090398594	Cc1cccc2c1n(cc2Br)C(=O)C	C11H10BrNO	252.11	14	9	0.18	1	1	0	61.09	22	2.41	2.94	3.37	2.97	2.93	2.92	-3.66	0.0545	0.000216	Soluble	-3.06	0.218	0.000863	Soluble	-4.04	0.0231	9.16e-05	Moderately soluble	High	Yes	No	Yes	Yes	No	No	No	-5.75	0	0	0	0	0	0.55	0	0	0	1.69
ZINC000090558436	Fc1ccc2c(c1)c(Br)cn2C(=O)C	C10H7BrFNO	256.07	14	9	0.1	1	2	0	56.09	22	2.35	2.67	3.62	3.1	2.86	2.92	-3.52	0.0774	0.000302	Soluble	-2.78	0.421	0.00164	Soluble	-3.93	0.0302	0.000118	Soluble	High	Yes	No	Yes	No	No	No	No	-5.97	0	0	0	0	0	0.55	0	0	0	1.78
ZINC000090558489	Fc1ccc2c(c1)n(cc2Br)C(=O)C	C10H7BrFNO	256.07	14	9	0.1	1	2	0	56.09	22	2.34	2.67	3.62	3.1	2.86	2.92	-3.52	0.0774	0.000302	Soluble	-2.78	0.421	0.00164	Soluble	-3.93	0.0302	0.000118	Soluble	High	Yes	No	Yes	No	No	No	No	-5.97	0	0	0	0	0	0.55	0	0	0	1.9
ZINC000038227518	N#Cc1c(I)n(c2c1cccc2)C	C10H7IN2	282.08	13	9	0.1	0	1	0	60.63	28.72	2.25	2.4	2.65	2.02	2.85	2.43	-3.61	0.0687	0.000244	Soluble	-2.64	0.639	0.00227	Soluble	-3.88	0.0374	0.000132	Soluble	High	Yes	No	Yes	Yes	No	No	No	-6.32	0	0	0	0	0	0.55	0	1	0	2.21
ZINC000217041803	N#Cc1ccc2c(c1)c(I)cn2C	C10H7IN2	282.08	13	9	0.1	0	1	0	60.63	28.72	2.29	2.37	2.65	2.02	2.85	2.44	-3.59	0.0718	0.000255	Soluble	-2.61	0.687	0.00243	Soluble	-3.88	0.0374	0.000132	Soluble	High	Yes	No	Yes	Yes	No	No	No	-6.34	0	0	0	0	0	0.55	0	1	0	2.07
ZINC000096353533	CS(=O)(=O)NCCCn1ccc2c1nccc2	C11H15N3O2S	253.32	17	9	0.36	5	4	1	67.18	72.37	1.57	0.66	2.06	0.32	0.46	1.01	-1.89	3.28	0.0129	Very soluble	-1.76	4.44	0.0175	Very soluble	-3.67	0.0543	0.000214	Soluble	High	Yes	No	No	No	No	No	No	-7.38	0	0	0	0	0	0.55	0	0	0	2.17
ZINC000001792711	CN(S(=O)(=O)Oc1cccc2c1nccc2)C	C11H12N2O3S	252.29	17	10	0.18	3	5	0	64.9	67.88	2.19	1.32	2.5	1.09	0.35	1.49	-2.47	0.849	0.00336	Soluble	-2.35	1.14	0.0045	Soluble	-3.48	0.0832	0.00033	Soluble	High	Yes	No	Yes	No	No	No	No	-6.9	0	0	0	0	0	0.55	0	0	0	2.65
ZINC000086788684	Ic1cccn(c1=O)CC1CC1	C9H10INO	275.09	12	6	0.44	2	1	0	56.99	22	2.34	1.79	1.8	2.45	2.75	2.23	-2.91	0.337	0.00123	Soluble	-1.87	3.7	0.0135	Very soluble	-3.06	0.24	0.000871	Soluble	High	Yes	No	Yes	No	No	No	No	-6.71	0	0	0	0	0	0.55	0	1	0	2.18

## Sheet: 2.3_Toxicity based screening_42
Identifier	Molecule	Canonical SMILES	Predicted LD50 (mg/kg)	Predicted Toxicity Class	Hepatotoxicity	Nephrotoxicity	Cardiotoxicity	Carcinogenicity	Mutagenicity	Cytotoxicity
M1	ZINC000225389745	CCOc1ccc(c2c1nccc2)Br	7420	6	Inactive	Inactive	Inactive	Inactive	Inactive	Inactive
					0.5	0.67	0.77	0.67	0.78	0.59
M2	ZINC000002779748	O=S(=O)(c1cccc2c1nccc2)NCc1ccccc1	2800	5	Inactive	Inactive	Inactive	Inactive	Inactive	Inactive
					0.75	0.59	0.84	0.55	0.87	0.73
M3	ZINC000000423471	CN(S(=O)(=O)c1cccc2c1nccc2)Cc1ccccc1	2800	5	Inactive	Inactive	Inactive	Inactive	Inactive	Inactive
					0.71	0.68	0.85	0.53	0.74	0.76
M4	ZINC000072207170	Clc1ccc2c(c1C)[nH]c(c(c2=O)I)C	2190	5	Inactive	Inactive	Inactive	Inactive	Inactive	Inactive
					0.57	0.73	0.87	0.58	0.55	0.71
M5	ZINC000072207172	Cc1ccc2c(c1C)[nH]c(c(c2=O)I)C	3000	5	Inactive	Inactive	Inactive	Inactive	Inactive	Inactive
					0.54	0.73	0.85	0.6	0.5	0.72
M6	ZINC000072207171	Clc1ccc2c(c1C)[nH]cc(c2=O)I	2190	5	Inactive	Inactive	Inactive	Inactive	Inactive	Inactive
					0.56	0.73	0.85	0.56	0.65	0.71
M7	ZINC000072207202	Clc1ccc(c2c1c(=O)c(I)c[nH]2)C	2190	5	Inactive	Inactive	Inactive	Inactive	Inactive	Inactive
					0.56	0.73	0.85	0.56	0.65	0.71
M8	ZINC000072207209	Ic1cn(C(C)C)c2c(c1=O)cccc2	5000	5	Inactive	Inactive	Inactive	Inactive	Inactive	Inactive
					0.59	0.8	0.86	0.63	0.52	0.62
M9	ZINC000012974785	O=S(=O)(c1ccccc1)Cc1cccc2c1nccc2	1000	4	Inactive	Inactive	Inactive	Inactive	Inactive	Inactive
					0.67	0.69	0.81	0.72	0.6	0.84
M10	ZINC000069968064	CN(C(=O)c1nccc2c1cccc2)[C@@H](c1ccncc1)C	1000	4	Inactive	Inactive	Inactive	Inactive	Inactive	Inactive
					0.68	0.86	0.81	0.71	0.52	0.83
M11	ZINC000011297510	O=C(c1ccccn1)OCc1cccc2c1nccc2	1600	4	Inactive	Inactive	Inactive	Inactive	Inactive	Inactive
					0.59	0.51	0.74	0.6	0.85	0.82
M12	ZINC000000183685	Brc1ccc(cc1)NCc1ccccn1	1187	4	Inactive	Inactive	Inactive	Inactive	Inactive	Inactive
					0.66	0.87	0.85	0.69	0.58	0.52
M13	ZINC000014736193	Brc1ccc(cc1)Cn1cc(Br)ccc1=O	1200	4	Inactive	Inactive	Inactive	Inactive	Inactive	Inactive
					0.65	0.82	0.75	0.54	0.77	0.74
M14	ZINC000008626694	Clc1ccc2c(c1)c(=O)c(c([nH]2)C)I	1230	4	Inactive	Inactive	Inactive	Inactive	Inactive	Inactive
					0.56	0.73	0.85	0.56	0.65	0.71
M15	ZINC000095644510	Cc1ccc2c(c1)c(=O)c(c([nH]2)C)I	1200	4	Inactive	Inactive	Inactive	Inactive	Inactive	Inactive
					0.53	0.74	0.85	0.58	0.51	0.72
M16	ZINC000072207174	Cc1[nH]c2c(C)cccc2c(=O)c1I	1000	4	Inactive	Inactive	Inactive	Inactive	Inactive	Inactive
					0.53	0.74	0.85	0.58	0.51	0.72
M17	ZINC000072207204	Cc1cc(C)c2c(c1)[nH]cc(c2=O)I	1200	4	Inactive	Inactive	Inactive	Inactive	Inactive	Inactive
					0.53	0.74	0.85	0.58	0.51	0.72
M18	ZINC000072207185	Cc1cc(C)c2c(c1)c(=O)c(c[nH]2)I	1000	4	Inactive	Inactive	Inactive	Inactive	Inactive	Inactive
					0.53	0.74	0.85	0.58	0.51	0.72
M19	ZINC000072207173	Cc1ccc2c(c1C)[nH]cc(c2=O)I	1000	4	Inactive	Inactive	Inactive	Inactive	Inactive	Inactive
					0.53	0.74	0.85	0.58	0.51	0.72
M20	ZINC000001069767	Clc1ccc(cc1Cl)Cn1ccccc1=O	1200	4	Inactive	Inactive	Inactive	Inactive	Inactive	Inactive
					0.69	0.82	0.8	0.56	0.76	0.77
M21	ZINC000002203577	Clc1cccc(c1Cn1ccccc1=O)Cl	1200	4	Inactive	Inactive	Inactive	Inactive	Inactive	Inactive
					0.69	0.82	0.8	0.56	0.76	0.77
M22	ZINC000002434124	Clc1ccc(c(c1)Cl)Cn1ccccc1=O	1200	4	Inactive	Inactive	Inactive	Inactive	Inactive	Inactive
					0.69	0.82	0.8	0.56	0.76	0.77
M23	ZINC000255187938	Fc1ccc(cc1)Cn1ccc(cc1=O)Br	1200	4	Inactive	Inactive	Inactive	Inactive	Inactive	Inactive
					0.65	0.82	0.74	0.53	0.76	0.74
M24	ZINC000000343370	CCOc1nc(Br)cc2c1cccc2	2000	4	Inactive	Inactive	Inactive	Inactive	Inactive	Inactive
					0.5	0.61	0.79	0.57	0.63	0.72
M25	ZINC000114189586	Clc1ccnc2c1cc(cc2)S(=O)(=O)C(C)C	1400	4	Inactive	Inactive	Inactive	Inactive	Inactive	Inactive
					0.66	0.65	0.83	0.73	0.71	0.78
M26	ZINC000002552016	CCn1c2ccccc2c(c(c1=O)Br)Cl	1000	4	Inactive	Inactive	Inactive	Inactive	Inactive	Inactive
					0.61	0.78	0.81	0.58	0.55	0.66
M27	ZINC000084606404	Ic1ccc(cc1)Cn1ccccc1=O	1200	4	Inactive	Inactive	Inactive	Inactive	Inactive	Inactive
					0.69	0.8	0.77	0.56	0.77	0.76
M28	ZINC000095644509	Cc1[nH]c2ccccc2c(=O)c1I	1230	4	Inactive	Inactive	Inactive	Inactive	Inactive	Inactive
					0.5	0.73	0.83	0.58	0.58	0.71
M29	ZINC000037412825	Ic1ccc2c(c1)c(=O)cc([nH]2)C	1230	4	Inactive	Inactive	Inactive	Inactive	Inactive	Inactive
					0.51	0.72	0.78	0.65	0.63	0.65
M30	ZINC000072207175	O=c1c(I)c[nH]c2c1cccc2C	1000	4	Inactive	Inactive	Inactive	Inactive	Inactive	Inactive
					0.5	0.73	0.83	0.58	0.58	0.71
M31	ZINC000098213602	O=c1n(cccc1Br)Cc1ccccc1	1300	4	Inactive	Inactive	Inactive	Inactive	Inactive	Inactive
					0.65	0.82	0.75	0.54	0.77	0.74
M32	ZINC000042210132	Brc1ccc(cc1)Cn1ccccc1=O	1300	4	Inactive	Inactive	Inactive	Inactive	Inactive	Inactive
					0.65	0.82	0.75	0.54	0.77	0.74
M33	ZINC000032888178	Brc1cccc(c1)Cn1ccccc1=O	1300	4	Inactive	Inactive	Inactive	Inactive	Inactive	Inactive
					0.65	0.82	0.75	0.54	0.77	0.74
M34	ZINC000000391468	Brc1ccccc1Cn1ccccc1=O	1300	4	Inactive	Inactive	Inactive	Inactive	Inactive	Inactive
					0.65	0.82	0.75	0.54	0.77	0.74
M35	ZINC000255189232	Brc1ccn(c(=O)c1)Cc1ccccc1	1200	4	Inactive	Inactive	Inactive	Inactive	Inactive	Inactive
					0.65	0.82	0.75	0.54	0.77	0.74
M36	ZINC000012981517	Brc1ccc(=O)n(c1)Cc1ccccc1	1300	4	Inactive	Inactive	Inactive	Inactive	Inactive	Inactive
					0.65	0.82	0.75	0.54	0.77	0.74
M37	ZINC000914216952	CC1CC(C1)NS(=O)(=O)c1cccc2c1cncc2	1000	4	Inactive	Inactive	Inactive	Inactive	Inactive	Inactive
					0.63	0.65	0.73	0.53	0.81	0.83
M38	ZINC000002557533	Ic1c(Cl)c2ccccc2n(c1=O)C	1200	4	Inactive	Inactive	Inactive	Inactive	Inactive	Inactive
					0.55	0.8	0.87	0.61	0.55	0.7
M39	ZINC000072207210	CCn1cc(I)c(=O)c2c1cccc2	1200	4	Inactive	Inactive	Inactive	Inactive	Inactive	Inactive
					0.65	0.76	0.8	0.57	0.53	0.54
M40	ZINC000040164123	CCn1ccc(=O)c2c1ccc(c2)Br	1200	4	Inactive	Inactive	Inactive	Inactive	Inactive	Inactive
					0.63	0.78	0.77	0.57	0.54	0.5
M41	ZINC000072207211	O=c1c(I)cn(c2c1cccc2)C	1200	4	Inactive	Inactive	Inactive	Inactive	Inactive	Inactive
					0.55	0.81	0.86	0.59	0.5	0.61
M42	ZINC000086788684	Ic1cccn(c1=O)CC1CC1	1300	4	Inactive	Inactive	Inactive	Inactive	Inactive	Inactive
					0.76	0.76	0.72	0.56	0.58	0.75
