# Supplementary material for: Exploring the potential role of GyrA inhibiting quinoline analog: an in silico study
Source: Sci Rep. 2025 Jul 2;15:23136. doi: 10.1038/s41598-025-04409-2 (PMC12216884; doi:10.1038/s41598-025-04409-2)
Supplement: Supplementary file 3 — Supplementary Material 3 [file 41598_2025_4409_MOESM3_ESM.xlsx]

## Sheet: Docking Results_Triplicate
		GyrA
Compound		GyrA (WT)		T83I (MT)		D87G (MT)		D87N (MT)		D87Y (MT)		D87N_T83I (MT)
		BE	Inh. Const	BE	Inh. Const	BE	Inh. Const	BE	Inh. Const	BE	Inh. Const	BE	Inh. Const	Avg. BE	SD	Avg. Inh. Const.
Ciprofloxacin	Trial 1	-7.32	4.35	-6.92	8.43	-7.11	6.14	-7.26	4.73	-7.09	6.34	-7.06	6.67	-7.12667	0.00600925	6.11
	Trial 2	-7.32	4.33	-6.9	8.69	-7.13	6.03	-7.29	4.35	-7.08	6.49	-7.09	6.39	-7.135		6.04667
	Trial3	-7.3	4.53	-6.93	8.37	-7.1	6.22	-7.24	4.91	-7.1	-6.23	-7.07	6.58	-7.12333		4.06333
Levofloxacin	Trial 1	-6.66	13.13	-6.59	14.76	-6.65	13.32	-6.42	19.8	-6.67	12.96	-6.47	18.08	-6.57667	0.00166667	15.3417
	Trial 2	-6.64	13.38	-6.6	14.61	-6.63	13.51	-6.45	18.52	-6.66	13.14	-6.49	17.72	-6.57833		15.1467
	Trial 3	-6.67	13.02	-6.59	14.75	-6.66	13.12	-6.44	18.67	-6.66	13.15	-6.46	18.39	-6.58		15.1833
M2	Trial 1	-8.13	1.1	-8.1	1.16	-8.15	1.06	-8.14	1.09	-8.12	1.12	-8.17	1.03	-8.135	0.00600925	1.09333
	Trial 2	-8.1	1.15	-8.08	1.18	-8.15	1.07	-8.15	1.06	-8.12	1.12	-8.16	1.04	-8.12667		1.10333
	Trial 3	-8.12	1.13	-8.11	1.14	-8.16	1.04	-8.1	1.16	-8.13	1.11	-8.12	1.13	-8.12333		1.11833
M9	Trial 1	-7.3	4.44	-7.29	4.51	-7.38	3.92	-7.31	4.41	-7.34	4.15	-7.46	3.41	-7.34667	0.00585314	4.14
	Trial 2	-7.28	4.64	-7.3	4.45	-7.38	3.91	-7.33	4.27	-7.3	4.46	-7.42	3.87	-7.335		4.26667
	Trial 3	-7.31	4.41	-7.28	4.63	-7.39	3.84	-7.3	4.45	-7.32	4.34	-7.45	3.55	-7.34167		4.20333
M11	Trial 1	-7.33	4.26	-7.41	3.13	-7.64	2.54	-7.59	2.68	-7.22	5.03	-7.32	4.32	-7.41833	0.00346944	3.66
	Trial 2	-7.33	4.26	-7.4	3.16	-7.66	2.41	-7.56	2.82	-7.25	4.87	-7.32	4.33	-7.42		3.64167
	Trial 3	-7.31	4.42	-7.43	3.05	-7.6	2.66	-7.61	2.63	-7.2	5.29	-7.33	4.27	-7.41333		3.72
