# Supplementary material for: Exploring the potential role of GyrA inhibiting quinoline analog: an in silico study
Source: Sci Rep. 2025 Jul 2;15:23136. doi: 10.1038/s41598-025-04409-2 (PMC12216884; doi:10.1038/s41598-025-04409-2)
Supplement: Supplementary file 4 — Supplementary Material 4 [file 41598_2025_4409_MOESM4_ESM.xlsx]

## Sheet: MDS Results
		GyrA	GyrA_M2	T83I_M2	D87G_M2	D87N_M2	D87Y_M2	T83I_D87N_M2
RMSD		1.305	0.576	1.379	1.571	1.21	1.393	1.31
RMSF		0.408	0.661	0.763	1.001	0.329	1.127	0.54
H bond	Max		5	4	5	4	4	5
	Const.		2	4	1	3	2	3
SASA		466.29	449.43	446.25	456.16	445.53	473.69	467.95
Rg		4.55	4.48	4.5	4.56	4.41	4.63	4.57
Interaction energy			-110.893	-127.238	-114.534	-110.021	-76.675	-121.136
